# Supplementary material for: N-(4-Amino­phen­yl)-4-methylbenzene­sulfonamide
Source: Acta Crystallogr Sect E Struct Rep Online. 2011 Sep 30;67(Pt 10):o2709. doi: 10.1107/S1600536811036191 (PMC3201523; doi:10.1107/S1600536811036191)
Supplement: Supplementary file 1 [file e-67-o2709-sup1.cif]

##############################################################################
#                                                                            #
# This CIF contains the data in a paper accepted for publication in          #
# Acta Crystallographica Section E. It conforms to the requirements of       #
# Notes for Authors for Acta Crystallographica Section E, and has been       #
# peer reviewed under the auspices of the IUCr Commission on Journals.       #
#                                                                            #
# Full details of the Crystallographic Information File format               #
# are given in the paper "The Crystallographic Information File (CIF):       #
# a New Standard Archive File for Crystallography" by S. R. Hall, F. H.      #
# Allen and I. D. Brown [Acta Cryst. (1991), A47, 655-685].                  #
#                                                                            #
# The current version of the core CIF dictionary is obtainable from          #
# ftp://ftp.iucr.org/pub/cif_core.dic.                                       #
#                                                                            #
# Software is freely available for graphical display of the structure(s)     #
# in this CIF. For information consult the CIF software page                 #
# http://www.iucr.org/resources/cif/software.                                #
#                                                                            #
# This file may be used for bona fide research purposes within the           #
# scientific community so long as proper attribution is given to the journal # 
# article from which it was obtained.                                        #
#                                                                            #
##############################################################################
data_I
_audit_creation_method     SHELXL-97
_chemical_name_systematic
;
<i>N</i>-(4-Aminophenyl)-4-methylbenzenesulfonamide
;
_chemical_name_common     ?
_chemical_formula_moiety     'C13 H14 N2 O2 S'
_chemical_formula_sum     'C13 H14 N2 O2 S'
_chemical_formula_iupac     'C13 H14 N2 O2 S'
_chemical_formula_weight     262.32
_chemical_melting_point     ?
_symmetry_cell_setting     orthorhombic
_symmetry_space_group_name_H-M     'P 21 21 21'
_symmetry_space_group_name_Hall     'P 2ac 2ab'
loop_
    _symmetry_equiv_pos_as_xyz
    'x, y, z'
    '-x+1/2, -y, z+1/2'
    '-x, y+1/2, -z+1/2'
    'x+1/2, -y+1/2, -z'
_cell_length_a     5.0598(3)
_cell_length_b     14.7702(11)
_cell_length_c     35.026(2)
_cell_angle_alpha     90.00
_cell_angle_beta     90.00
_cell_angle_gamma     90.00
_cell_volume     2617.7(3)
_cell_formula_units_Z     8
_cell_measurement_reflns_used     2101
_cell_measurement_theta_min     2.33
_cell_measurement_theta_max     21.04
_cell_measurement_temperature     296(2)
_exptl_crystal_description     'cut needle'
_exptl_crystal_colour     brown
_exptl_crystal_size_max     0.41
_exptl_crystal_size_mid     0.35
_exptl_crystal_size_min     0.20
_exptl_crystal_density_diffrn     1.331
_exptl_crystal_density_meas     ?
_exptl_crystal_density_method     'not measured'
_exptl_crystal_F_000     1104
_exptl_absorpt_coefficient_mu     0.243
_exptl_absorpt_correction_type     multi-scan
_exptl_absorpt_process_details     '(SADABS; Bruker, 2001)'
_exptl_absorpt_correction_T_min     0.907
_exptl_absorpt_correction_T_max     0.953
_exptl_special_details     ?
_diffrn_ambient_temperature     296(2)
_diffrn_radiation_type     MoK\a
_diffrn_radiation_wavelength     0.71073
_diffrn_radiation_source     'fine-focus sealed tube'
_diffrn_radiation_monochromator     graphite
_diffrn_measurement_device_type     'Bruker APEXII CCD'
_diffrn_measurement_method     \w
_diffrn_detector_area_resol_mean     ?
_diffrn_reflns_number     14160
_diffrn_reflns_av_R_equivalents     0.0480
_diffrn_reflns_av_sigmaI/netI     0.0981
_diffrn_reflns_theta_min     1.16
_diffrn_reflns_theta_max     28.32
_diffrn_reflns_theta_full     28.32
_diffrn_measured_fraction_theta_max     0.964
_diffrn_measured_fraction_theta_full     0.964
_diffrn_reflns_limit_h_min     -6
_diffrn_reflns_limit_h_max     6
_diffrn_reflns_limit_k_min     -18
_diffrn_reflns_limit_k_max     19
_diffrn_reflns_limit_l_min     -42
_diffrn_reflns_limit_l_max     44
_diffrn_standards_number     ?
_diffrn_standards_interval_count     ?
_diffrn_standards_interval_time     ?
_diffrn_standards_decay_%     0
_refine_special_details
;
Refinement of <i>F</i>^2^ against ALL reflections. The weighted <i>R</i>-factor
<i>wR</i> and goodness of fit <i>S</i> are based on <i>F</i>^2^, conventional
<i>R</i>-factors <i>R</i> are based on <i>F</i>, with <i>F</i> set to zero for
negative <i>F</i>^2^. The threshold expression of <i>F</i>^2^ >
\s(<i>F</i>^2^) is used only for calculating <i>R</i>-factors(gt) <i>etc</i>.
and is not relevant to the choice of reflections for refinement.
<i>R</i>-factors based on <i>F</i>^2^ are statistically about twice as large
as those based on <i>F</i>, and <i>R</i>- factors based on ALL data will be
even larger.
;
_reflns_number_total     6049
_reflns_number_gt     3138
_reflns_threshold_expression     I>2\s(I)
_refine_ls_structure_factor_coef     Fsqd
_refine_ls_matrix_type     full
_refine_ls_R_factor_all     0.1358
_refine_ls_R_factor_gt     0.0579
_refine_ls_wR_factor_gt     0.0988
_refine_ls_wR_factor_ref     0.1222
_refine_ls_goodness_of_fit_ref     0.984
_refine_ls_restrained_S_all     0.984
_refine_ls_number_reflns     6049
_refine_ls_number_parameters     345
_refine_ls_number_restraints     0
_refine_ls_hydrogen_treatment     mixed
_refine_ls_weighting_scheme     calc
_refine_ls_weighting_details
                 'calc w=1/[\s^2^(Fo^2^)+(0.0447P)^2^] where P=(Fo^2^+2Fc^2^)/3'
_atom_sites_solution_hydrogens     geom
_atom_sites_solution_primary     direct
_atom_sites_solution_secondary     difmap
_refine_ls_shift/su_max     0.003
_refine_ls_shift/su_mean     0.000
_refine_diff_density_max     0.187
_refine_diff_density_min     -0.225
_refine_ls_extinction_method     none
_refine_ls_extinction_coef     ?
_refine_ls_abs_structure_details     'Flack (1983), 2266 Friedel pairs'
_refine_ls_abs_structure_Flack     -0.03(8)
loop_
    _atom_type_symbol
    _atom_type_description
    _atom_type_scat_dispersion_real
    _atom_type_scat_dispersion_imag
    _atom_type_scat_source
    'C' 'C' 0.0033 0.0016
                         'International Tables Vol C Tables 4.2.6.8 and 6.1.1.4'
    'H' 'H' 0.0000 0.0000
                         'International Tables Vol C Tables 4.2.6.8 and 6.1.1.4'
    'N' 'N' 0.0061 0.0033
                         'International Tables Vol C Tables 4.2.6.8 and 6.1.1.4'
    'O' 'O' 0.0106 0.0060
                         'International Tables Vol C Tables 4.2.6.8 and 6.1.1.4'
    'S' 'S' 0.1246 0.1234
                         'International Tables Vol C Tables 4.2.6.8 and 6.1.1.4'
_computing_data_collection     'APEX2 (Bruker, 2007)'
_computing_cell_refinement     'SAINT (Bruker, 2007)'
_computing_data_reduction     'SAINT (Bruker, 2007)'
_computing_structure_solution     'SHELXS97 (Sheldrick, 2008)'
_computing_structure_refinement     'SHELXL97 (Sheldrick, 2008)'
_computing_molecular_graphics     'ORTEP-3 (Farrugia, 1997)'
_computing_publication_material     'SHELXL97 (Sheldrick, 2008)'
loop_
    _atom_site_type_symbol
    _atom_site_label
    _atom_site_fract_x
    _atom_site_fract_y
    _atom_site_fract_z
    _atom_site_U_iso_or_equiv
    _atom_site_adp_type
    _atom_site_calc_flag
    _atom_site_refinement_flags
    _atom_site_occupancy
    _atom_site_symmetry_multiplicity
    _atom_site_disorder_assembly
    _atom_site_disorder_group
    C C1 0.7219(6) 0.5980(2) 0.52219(9) 0.0461(9) Uani d . 1 1 . .
    C C2 0.5551(7) 0.6031(3) 0.55343(11) 0.0676(11) Uani d . 1 1 . .
    H H2 0.4207 0.5608 0.5565 0.081 Uiso calc R 1 1 . .
    C C3 0.5892(9) 0.6712(3) 0.57994(11) 0.0745(13) Uani d . 1 1 . .
    H H3 0.4774 0.6735 0.6010 0.089 Uiso calc R 1 1 . .
    C C4 0.7816(9) 0.7354(3) 0.57630(11) 0.0650(11) Uani d . 1 1 . .
    C C5 0.9476(8) 0.7288(3) 0.54593(11) 0.0672(11) Uani d . 1 1 . .
    H H5 1.0827 0.7710 0.5433 0.081 Uiso calc R 1 1 . .
    C C6 0.9217(7) 0.6609(3) 0.51874(10) 0.0577(10) Uani d . 1 1 . .
    H H6 1.0386 0.6579 0.4983 0.069 Uiso calc R 1 1 . .
    C C7 0.8067(12) 0.8109(3) 0.60412(11) 0.1064(17) Uani d . 1 1 . .
    H H7A 0.7568 0.8667 0.5921 0.160 Uiso calc R 1 1 . .
    H H7B 0.9864 0.8150 0.6127 0.160 Uiso calc R 1 1 . .
    H H7C 0.6929 0.7998 0.6256 0.160 Uiso calc R 1 1 . .
    C C8 0.7725(7) 0.3749(2) 0.53228(10) 0.0470(9) Uani d . 1 1 . .
    C C9 0.8953(7) 0.3861(3) 0.56689(11) 0.0588(10) Uani d . 1 1 . .
    H H9 1.0308 0.4282 0.5695 0.071 Uiso calc R 1 1 . .
    C C10 0.8171(9) 0.3350(3) 0.59756(11) 0.0667(11) Uani d . 1 1 . .
    H H10 0.9024 0.3423 0.6209 0.080 Uiso calc R 1 1 . .
    C C11 0.6143(7) 0.2728(3) 0.59452(11) 0.0573(10) Uani d . 1 1 . .
    C C12 0.4958(7) 0.2624(3) 0.55924(10) 0.0581(10) Uani d . 1 1 . .
    H H12 0.3598 0.2206 0.5564 0.070 Uiso calc R 1 1 . .
    C C13 0.5747(7) 0.3124(3) 0.52862(10) 0.0521(9) Uani d . 1 1 . .
    H H13 0.4935 0.3040 0.5051 0.062 Uiso calc R 1 1 . .
    S S1 0.67974(18) 0.51473(7) 0.48702(3) 0.0565(3) Uani d . 1 1 . .
    N N1 0.8513(6) 0.4261(2) 0.49950(10) 0.0574(9) Uani d . 1 1 . .
    H H1N 0.988(7) 0.429(3) 0.4975(11) 0.069 Uiso d . 1 1 . .
    N N2 0.5408(8) 0.2184(3) 0.62512(10) 0.0775(11) Uani d . 1 1 . .
    H H2N 0.589(8) 0.235(3) 0.6483(10) 0.093 Uiso d . 1 1 . .
    H H3N 0.362(8) 0.195(3) 0.6230(10) 0.093 Uiso d . 1 1 . .
    O O1 0.7922(5) 0.54737(18) 0.45226(7) 0.0748(8) Uani d . 1 1 . .
    O O2 0.4094(4) 0.48778(19) 0.48757(8) 0.0759(8) Uani d . 1 1 . .
    C C14 0.1982(6) 0.7212(2) 0.73078(9) 0.0433(8) Uani d . 1 1 . .
    C C15 0.0384(8) 0.7105(3) 0.69949(11) 0.0661(11) Uani d . 1 1 . .
    H H15 -0.0987 0.7509 0.6947 0.079 Uiso calc R 1 1 . .
    C C16 0.0848(9) 0.6391(3) 0.67542(12) 0.0760(13) Uani d . 1 1 . .
    H H16 -0.0247 0.6315 0.6543 0.091 Uiso calc R 1 1 . .
    C C17 0.2854(9) 0.5789(3) 0.68115(11) 0.0652(11) Uani d . 1 1 . .
    C C18 0.4447(8) 0.5923(3) 0.71206(11) 0.0625(11) Uani d . 1 1 . .
    H H18 0.5846 0.5527 0.7163 0.075 Uiso calc R 1 1 . .
    C C19 0.4044(6) 0.6623(2) 0.73690(11) 0.0518(9) Uani d . 1 1 . .
    H H19 0.5157 0.6701 0.7578 0.062 Uiso calc R 1 1 . .
    C C20 0.3247(11) 0.4991(3) 0.65535(13) 0.1056(17) Uani d . 1 1 . .
    H H20A 0.4187 0.4525 0.6688 0.158 Uiso calc R 1 1 . .
    H H20B 0.4248 0.5173 0.6334 0.158 Uiso calc R 1 1 . .
    H H20C 0.1559 0.4763 0.6473 0.158 Uiso calc R 1 1 . .
    C C21 0.2515(6) 0.9433(2) 0.71400(10) 0.0434(9) Uani d . 1 1 . .
    C C22 0.0559(7) 1.0077(3) 0.71480(10) 0.0551(10) Uani d . 1 1 . .
    H H22 -0.0298 1.0205 0.7377 0.066 Uiso calc R 1 1 . .
    C C23 -0.0137(7) 1.0527(3) 0.68273(10) 0.0581(10) Uani d . 1 1 . .
    H H23 -0.1487 1.0954 0.6838 0.070 Uiso calc R 1 1 . .
    C C24 0.1128(7) 1.0364(2) 0.64826(10) 0.0517(9) Uani d . 1 1 . .
    C C25 0.3122(8) 0.9737(3) 0.64794(11) 0.0659(11) Uani d . 1 1 . .
    H H25 0.4034 0.9627 0.6254 0.079 Uiso calc R 1 1 . .
    C C26 0.3792(7) 0.9273(2) 0.68016(10) 0.0563(10) Uani d . 1 1 . .
    H H26 0.5131 0.8842 0.6792 0.068 Uiso calc R 1 1 . .
    S S2 0.14355(16) 0.81143(6) 0.76258(3) 0.0478(3) Uani d . 1 1 . .
    N N3 0.3200(5) 0.89631(19) 0.74834(8) 0.0448(7) Uani d . 1 1 . .
    H H4N 0.474(6) 0.886(2) 0.7494(9) 0.054 Uiso d . 1 1 . .
    N N4 0.0471(8) 1.0859(3) 0.61552(10) 0.0748(11) Uani d . 1 1 . .
    H H5N -0.110(8) 1.104(3) 0.6191(12) 0.090 Uiso d . 1 1 . .
    H H6N 0.099(8) 1.055(3) 0.5963(11) 0.090 Uiso d . 1 1 . .
    O O3 -0.1258(4) 0.83822(17) 0.75914(7) 0.0647(7) Uani d . 1 1 . .
    O O4 0.2457(5) 0.78643(19) 0.79860(6) 0.0668(8) Uani d . 1 1 . .
loop_
    _atom_site_aniso_label
    _atom_site_aniso_U_11
    _atom_site_aniso_U_22
    _atom_site_aniso_U_33
    _atom_site_aniso_U_12
    _atom_site_aniso_U_13
    _atom_site_aniso_U_23
    C1 0.0446(19) 0.049(2) 0.045(2) 0.0025(18) 0.0005(17) 0.0031(17)
    C2 0.057(2) 0.082(3) 0.064(3) -0.005(2) 0.016(2) 0.006(3)
    C3 0.081(3) 0.091(4) 0.052(3) 0.012(3) 0.021(2) -0.010(3)
    C4 0.081(3) 0.062(3) 0.053(3) 0.016(3) -0.001(2) 0.004(2)
    C5 0.074(3) 0.057(3) 0.070(3) -0.009(2) -0.012(2) -0.002(2)
    C6 0.056(2) 0.065(3) 0.052(2) -0.007(2) 0.0099(19) 0.003(2)
    C7 0.164(5) 0.076(3) 0.079(3) 0.030(4) -0.005(3) -0.028(3)
    C8 0.042(2) 0.048(2) 0.051(2) 0.0038(18) 0.0044(18) -0.0066(19)
    C9 0.057(2) 0.053(3) 0.066(3) -0.010(2) -0.013(2) -0.002(2)
    C10 0.080(3) 0.060(3) 0.061(3) -0.010(2) -0.026(2) -0.008(2)
    C11 0.065(3) 0.046(2) 0.061(3) 0.002(2) -0.010(2) -0.003(2)
    C12 0.062(2) 0.056(3) 0.057(2) -0.014(2) -0.010(2) -0.003(2)
    C13 0.055(2) 0.052(2) 0.049(2) -0.007(2) -0.0062(17) -0.007(2)
    S1 0.0551(6) 0.0642(7) 0.0502(6) -0.0055(5) -0.0044(5) -0.0030(5)
    N1 0.0490(18) 0.062(2) 0.061(2) -0.001(2) 0.0063(19) -0.0103(17)
    N2 0.092(3) 0.080(3) 0.061(2) -0.018(2) -0.016(2) 0.015(2)
    O1 0.098(2) 0.087(2) 0.0397(15) -0.0100(18) 0.0080(15) 0.0010(14)
    O2 0.0483(14) 0.088(2) 0.092(2) -0.0104(15) -0.0146(14) -0.0059(18)
    C14 0.0405(18) 0.044(2) 0.046(2) -0.0038(17) 0.0029(17) 0.0089(17)
    C15 0.059(2) 0.071(3) 0.068(3) 0.007(2) -0.010(2) -0.006(2)
    C16 0.084(3) 0.079(3) 0.065(3) -0.008(3) -0.017(2) -0.006(3)
    C17 0.089(3) 0.050(3) 0.057(3) -0.014(3) 0.016(3) -0.003(2)
    C18 0.078(3) 0.040(2) 0.070(3) 0.005(2) 0.008(2) 0.011(2)
    C19 0.052(2) 0.044(2) 0.059(2) -0.0008(19) -0.0048(19) 0.010(2)
    C20 0.163(5) 0.071(3) 0.083(3) -0.004(4) 0.010(3) -0.021(3)
    C21 0.0367(19) 0.039(2) 0.054(2) 0.0010(17) 0.0005(17) -0.0027(18)
    C22 0.062(2) 0.058(3) 0.046(2) 0.021(2) 0.0102(18) 0.003(2)
    C23 0.060(2) 0.055(3) 0.059(3) 0.021(2) 0.003(2) 0.002(2)
    C24 0.065(2) 0.044(2) 0.046(2) 0.002(2) -0.004(2) 0.0006(19)
    C25 0.072(3) 0.067(3) 0.059(3) 0.017(3) 0.017(2) 0.000(2)
    C26 0.055(2) 0.053(2) 0.061(3) 0.018(2) 0.007(2) 0.000(2)
    S2 0.0404(5) 0.0560(6) 0.0469(6) 0.0052(5) 0.0017(4) 0.0051(5)
    N3 0.0351(14) 0.0449(17) 0.0546(18) 0.0059(15) -0.0076(14) 0.0033(15)
    N4 0.092(3) 0.071(3) 0.061(2) 0.009(2) 0.004(2) 0.004(2)
    O3 0.0423(14) 0.0779(19) 0.0739(17) 0.0104(13) 0.0112(13) 0.0022(15)
    O4 0.0828(19) 0.077(2) 0.0406(14) 0.0086(15) -0.0042(13) 0.0097(13)
_geom_special_details
;
All e.s.d.'s (except the e.s.d. in the dihedral angle between two l.s. planes)
are estimated using the full covariance matrix. The cell e.s.d.'s are taken
into account individually in the estimation of e.s.d.'s in distances, angles
and torsion angles; correlations between e.s.d.'s in cell parameters are only
used when they are defined by crystal symmetry. An approximate (isotropic)
treatment of cell e.s.d.'s is used for estimating e.s.d.'s involving l.s.
planes.
;
loop_
    _geom_bond_atom_site_label_1
    _geom_bond_atom_site_label_2
    _geom_bond_site_symmetry_2
    _geom_bond_distance
    _geom_bond_publ_flag
    C1 C6 . 1.378(4) ?
    C1 C2 . 1.384(4) ?
    C1 S1 . 1.754(4) ?
    C2 C3 . 1.380(5) ?
    C2 H2 . 0.9300 ?
    C3 C4 . 1.364(5) ?
    C3 H3 . 0.9300 ?
    C4 C5 . 1.359(5) ?
    C4 C7 . 1.487(5) ?
    C5 C6 . 1.389(5) ?
    C5 H5 . 0.9300 ?
    C6 H6 . 0.9300 ?
    C7 H7A . 0.9600 ?
    C7 H7B . 0.9600 ?
    C7 H7C . 0.9600 ?
    C8 C13 . 1.368(4) ?
    C8 C9 . 1.372(4) ?
    C8 N1 . 1.431(5) ?
    C9 C10 . 1.372(5) ?
    C9 H9 . 0.9300 ?
    C10 C11 . 1.381(5) ?
    C10 H10 . 0.9300 ?
    C11 C12 . 1.382(4) ?
    C11 N2 . 1.391(5) ?
    C12 C13 . 1.362(4) ?
    C12 H12 . 0.9300 ?
    C13 H13 . 0.9300 ?
    S1 O2 . 1.425(2) ?
    S1 O1 . 1.428(3) ?
    S1 N1 . 1.630(4) ?
    N1 H1N . 0.70(3) ?
    N2 H2N . 0.88(4) ?
    N2 H3N . 0.97(4) ?
    C14 C15 . 1.371(4) ?
    C14 C19 . 1.375(4) ?
    C14 S2 . 1.759(3) ?
    C15 C16 . 1.370(5) ?
    C15 H15 . 0.9300 ?
    C16 C17 . 1.365(6) ?
    C16 H16 . 0.9300 ?
    C17 C18 . 1.364(5) ?
    C17 C20 . 1.498(6) ?
    C18 C19 . 1.367(5) ?
    C18 H18 . 0.9300 ?
    C19 H19 . 0.9300 ?
    C20 H20A . 0.9600 ?
    C20 H20B . 0.9600 ?
    C20 H20C . 0.9600 ?
    C21 C26 . 1.371(4) ?
    C21 C22 . 1.373(4) ?
    C21 N3 . 1.431(4) ?
    C22 C23 . 1.352(4) ?
    C22 H22 . 0.9300 ?
    C23 C24 . 1.388(4) ?
    C23 H23 . 0.9300 ?
    C24 C25 . 1.369(5) ?
    C24 N4 . 1.400(5) ?
    C25 C26 . 1.363(5) ?
    C25 H25 . 0.9300 ?
    C26 H26 . 0.9300 ?
    S2 O4 . 1.413(2) ?
    S2 O3 . 1.424(2) ?
    S2 N3 . 1.618(3) ?
    N3 H4N . 0.79(3) ?
    N4 H5N . 0.85(4) ?
    N4 H6N . 0.86(4) ?
loop_
    _geom_angle_atom_site_label_1
    _geom_angle_atom_site_label_2
    _geom_angle_atom_site_label_3
    _geom_angle_site_symmetry_1
    _geom_angle_site_symmetry_3
    _geom_angle
    _geom_angle_publ_flag
    C6 C1 C2 . . 118.7(3) ?
    C6 C1 S1 . . 120.0(3) ?
    C2 C1 S1 . . 121.3(3) ?
    C3 C2 C1 . . 119.7(4) ?
    C3 C2 H2 . . 120.2 ?
    C1 C2 H2 . . 120.2 ?
    C4 C3 C2 . . 122.2(4) ?
    C4 C3 H3 . . 118.9 ?
    C2 C3 H3 . . 118.9 ?
    C5 C4 C3 . . 117.7(4) ?
    C5 C4 C7 . . 120.9(4) ?
    C3 C4 C7 . . 121.4(4) ?
    C4 C5 C6 . . 122.0(4) ?
    C4 C5 H5 . . 119.0 ?
    C6 C5 H5 . . 119.0 ?
    C1 C6 C5 . . 119.7(3) ?
    C1 C6 H6 . . 120.1 ?
    C5 C6 H6 . . 120.1 ?
    C4 C7 H7A . . 109.5 ?
    C4 C7 H7B . . 109.5 ?
    H7A C7 H7B . . 109.5 ?
    C4 C7 H7C . . 109.5 ?
    H7A C7 H7C . . 109.5 ?
    H7B C7 H7C . . 109.5 ?
    C13 C8 C9 . . 119.7(3) ?
    C13 C8 N1 . . 119.0(3) ?
    C9 C8 N1 . . 121.2(3) ?
    C10 C9 C8 . . 119.6(4) ?
    C10 C9 H9 . . 120.2 ?
    C8 C9 H9 . . 120.2 ?
    C9 C10 C11 . . 121.3(3) ?
    C9 C10 H10 . . 119.3 ?
    C11 C10 H10 . . 119.3 ?
    C10 C11 C12 . . 117.7(4) ?
    C10 C11 N2 . . 121.6(4) ?
    C12 C11 N2 . . 120.6(4) ?
    C13 C12 C11 . . 121.1(4) ?
    C13 C12 H12 . . 119.4 ?
    C11 C12 H12 . . 119.4 ?
    C12 C13 C8 . . 120.4(3) ?
    C12 C13 H13 . . 119.8 ?
    C8 C13 H13 . . 119.8 ?
    O2 S1 O1 . . 119.24(18) ?
    O2 S1 N1 . . 106.46(18) ?
    O1 S1 N1 . . 106.72(17) ?
    O2 S1 C1 . . 107.65(17) ?
    O1 S1 C1 . . 108.28(17) ?
    N1 S1 C1 . . 108.05(16) ?
    C8 N1 S1 . . 119.4(2) ?
    C8 N1 H1N . . 113(4) ?
    S1 N1 H1N . . 117(4) ?
    C11 N2 H2N . . 119(3) ?
    C11 N2 H3N . . 113(2) ?
    H2N N2 H3N . . 115(4) ?
    C15 C14 C19 . . 120.0(3) ?
    C15 C14 S2 . . 120.0(3) ?
    C19 C14 S2 . . 120.0(3) ?
    C16 C15 C14 . . 118.6(4) ?
    C16 C15 H15 . . 120.7 ?
    C14 C15 H15 . . 120.7 ?
    C17 C16 C15 . . 122.6(4) ?
    C17 C16 H16 . . 118.7 ?
    C15 C16 H16 . . 118.7 ?
    C18 C17 C16 . . 117.5(4) ?
    C18 C17 C20 . . 121.0(5) ?
    C16 C17 C20 . . 121.5(4) ?
    C17 C18 C19 . . 121.8(4) ?
    C17 C18 H18 . . 119.1 ?
    C19 C18 H18 . . 119.1 ?
    C18 C19 C14 . . 119.5(4) ?
    C18 C19 H19 . . 120.2 ?
    C14 C19 H19 . . 120.2 ?
    C17 C20 H20A . . 109.5 ?
    C17 C20 H20B . . 109.5 ?
    H20A C20 H20B . . 109.5 ?
    C17 C20 H20C . . 109.5 ?
    H20A C20 H20C . . 109.5 ?
    H20B C20 H20C . . 109.5 ?
    C26 C21 C22 . . 118.5(3) ?
    C26 C21 N3 . . 121.9(3) ?
    C22 C21 N3 . . 119.6(3) ?
    C23 C22 C21 . . 120.8(3) ?
    C23 C22 H22 . . 119.6 ?
    C21 C22 H22 . . 119.6 ?
    C22 C23 C24 . . 121.1(3) ?
    C22 C23 H23 . . 119.4 ?
    C24 C23 H23 . . 119.4 ?
    C25 C24 C23 . . 117.7(3) ?
    C25 C24 N4 . . 121.4(4) ?
    C23 C24 N4 . . 120.8(4) ?
    C26 C25 C24 . . 121.1(3) ?
    C26 C25 H25 . . 119.4 ?
    C24 C25 H25 . . 119.4 ?
    C25 C26 C21 . . 120.8(3) ?
    C25 C26 H26 . . 119.6 ?
    C21 C26 H26 . . 119.6 ?
    O4 S2 O3 . . 119.89(16) ?
    O4 S2 N3 . . 106.01(16) ?
    O3 S2 N3 . . 106.66(16) ?
    O4 S2 C14 . . 108.04(16) ?
    O3 S2 C14 . . 107.91(17) ?
    N3 S2 C14 . . 107.78(15) ?
    C21 N3 S2 . . 120.1(2) ?
    C21 N3 H4N . . 112(2) ?
    S2 N3 H4N . . 112(3) ?
    C24 N4 H5N . . 106(3) ?
    C24 N4 H6N . . 107(3) ?
    H5N N4 H6N . . 125(4) ?
loop_
    _geom_torsion_atom_site_label_1
    _geom_torsion_atom_site_label_2
    _geom_torsion_atom_site_label_3
    _geom_torsion_atom_site_label_4
    _geom_torsion_site_symmetry_1
    _geom_torsion_site_symmetry_2
    _geom_torsion_site_symmetry_3
    _geom_torsion_site_symmetry_4
    _geom_torsion
    _geom_torsion_publ_flag
    C6 C1 C2 C3 . . . . 1.0(5) ?
    S1 C1 C2 C3 . . . . -178.0(3) ?
    C1 C2 C3 C4 . . . . 0.8(6) ?
    C2 C3 C4 C5 . . . . -2.1(6) ?
    C2 C3 C4 C7 . . . . 176.9(4) ?
    C3 C4 C5 C6 . . . . 1.5(6) ?
    C7 C4 C5 C6 . . . . -177.4(4) ?
    C2 C1 C6 C5 . . . . -1.5(5) ?
    S1 C1 C6 C5 . . . . 177.5(3) ?
    C4 C5 C6 C1 . . . . 0.2(6) ?
    C13 C8 C9 C10 . . . . -0.5(5) ?
    N1 C8 C9 C10 . . . . -179.1(3) ?
    C8 C9 C10 C11 . . . . -0.8(6) ?
    C9 C10 C11 C12 . . . . 1.3(6) ?
    C9 C10 C11 N2 . . . . 177.6(4) ?
    C10 C11 C12 C13 . . . . -0.6(5) ?
    N2 C11 C12 C13 . . . . -176.9(4) ?
    C11 C12 C13 C8 . . . . -0.6(5) ?
    C9 C8 C13 C12 . . . . 1.2(5) ?
    N1 C8 C13 C12 . . . . 179.8(3) ?
    C6 C1 S1 O2 . . . . -154.1(3) ?
    C2 C1 S1 O2 . . . . 24.9(3) ?
    C6 C1 S1 O1 . . . . -23.9(3) ?
    C2 C1 S1 O1 . . . . 155.1(3) ?
    C6 C1 S1 N1 . . . . 91.3(3) ?
    C2 C1 S1 N1 . . . . -89.7(3) ?
    C13 C8 N1 S1 . . . . 81.6(4) ?
    C9 C8 N1 S1 . . . . -99.8(4) ?
    O2 S1 N1 C8 . . . . -47.4(3) ?
    O1 S1 N1 C8 . . . . -175.8(3) ?
    C1 S1 N1 C8 . . . . 67.9(3) ?
    C19 C14 C15 C16 . . . . 1.7(5) ?
    S2 C14 C15 C16 . . . . -179.5(3) ?
    C14 C15 C16 C17 . . . . -0.7(6) ?
    C15 C16 C17 C18 . . . . -0.7(6) ?
    C15 C16 C17 C20 . . . . 177.3(4) ?
    C16 C17 C18 C19 . . . . 1.0(6) ?
    C20 C17 C18 C19 . . . . -177.0(4) ?
    C17 C18 C19 C14 . . . . 0.0(5) ?
    C15 C14 C19 C18 . . . . -1.4(5) ?
    S2 C14 C19 C18 . . . . 179.8(3) ?
    C26 C21 C22 C23 . . . . 1.6(5) ?
    N3 C21 C22 C23 . . . . -179.6(3) ?
    C21 C22 C23 C24 . . . . -1.0(6) ?
    C22 C23 C24 C25 . . . . -0.6(6) ?
    C22 C23 C24 N4 . . . . -177.4(4) ?
    C23 C24 C25 C26 . . . . 1.7(6) ?
    N4 C24 C25 C26 . . . . 178.5(4) ?
    C24 C25 C26 C21 . . . . -1.2(6) ?
    C22 C21 C26 C25 . . . . -0.5(5) ?
    N3 C21 C26 C25 . . . . -179.2(3) ?
    C15 C14 S2 O4 . . . . 154.8(3) ?
    C19 C14 S2 O4 . . . . -26.5(3) ?
    C15 C14 S2 O3 . . . . 23.8(3) ?
    C19 C14 S2 O3 . . . . -157.5(3) ?
    C15 C14 S2 N3 . . . . -91.1(3) ?
    C19 C14 S2 N3 . . . . 87.7(3) ?
    C26 C21 N3 S2 . . . . -100.0(4) ?
    C22 C21 N3 S2 . . . . 81.2(4) ?
    O4 S2 N3 C21 . . . . -174.3(2) ?
    O3 S2 N3 C21 . . . . -45.5(3) ?
    C14 S2 N3 C21 . . . . 70.2(3) ?
loop_
    _geom_hbond_atom_site_label_D
    _geom_hbond_atom_site_label_H
    _geom_hbond_atom_site_label_A
    _geom_hbond_site_symmetry_A
    _geom_hbond_distance_DH
    _geom_hbond_distance_HA
    _geom_hbond_distance_DA
    _geom_hbond_angle_DHA
    N1 H1N O2 1_655 0.70(3) 2.33(4) 2.996(4) 161(5)
    N2 H2N O4 3_646 0.88(4) 2.18(4) 3.052(4) 172(4)
    N2 H3N N4 1_545 0.97(4) 2.28(4) 3.191(5) 155(4)
    N3 H4N O3 1_655 0.79(3) 2.17(3) 2.957(3) 170(3)
    N4 H5N N2 1_465 0.85(4) 2.45(4) 3.241(5) 155(4)
    N4 H6N O1 4_466 0.86(4) 2.47(4) 3.323(5) 171(4)
data_global
_journal_date_recd_electronic     2011-07-28
_journal_date_accepted     2011-09-05
_journal_name_full     'Acta Crystallographica, Section E'
_journal_year     2011
_journal_volume     67
_journal_issue     10
_journal_page_first     o2709
_journal_page_last     o2709
_journal_paper_category     QO
_journal_coeditor_code     SU2300
_publ_contact_author_name     'Islam Ulah Khan'
_publ_contact_author_address
;
Materials Chemistry Laboratry,
Department of Chemistry,
GC University,
Lahore-54000,
Pakistan
;
_publ_contact_author_email     ' iuklodhi@yahoo.com '
_publ_contact_author_fax     ' '
_publ_contact_author_phone     ' '
_publ_section_title
;
<i>N</i>-(4-Aminophenyl)-4-methylbenzenesulfonamide
;
loop_
    _publ_author_name
    _publ_author_address
    'Jeveria Rehman'
;
Materials Chemistry Laboratry,
Department of Chemistry,
GC University,
Lahore 54000,
Pakistan
;
    'Ejaz'
;
Materials Chemistry Laboratry,
Department of Chemistry,
GC University,
Lahore 54000,
Pakistan
;
    'Islam Ullah Khan'
;
Materials Chemistry Laboratry,
Department of Chemistry,
GC University,
Lahore 54000,
Pakistan
;
    'Harrison, William T. A.'
;
Department of Chemistry
University of Aberdeen
Meston Walk
Aberdeen AB24 3UE
Scotland
;
