# Supplementary material for: N-(4-Amino­phen­yl)-4-methylbenzene­sulfonamide
Source: Acta Crystallogr Sect E Struct Rep Online. 2011 Sep 30;67(Pt 10):o2709. doi: 10.1107/S1600536811036191 (PMC3201523; doi:10.1107/S1600536811036191)
Supplement: Supplementary file 2 [file e-67-o2709-Isup2.hkl]

# 
# h,k,l, Fc-squared, Fo-squared, sigma(Fo-squared) and status flag 
# 
data_I
_shelx_title ' ES6_0m in P2(1)2(1)2(1)' 
_shelx_refln_list_code          4 
_shelx_F_calc_maximum      246.83 
_exptl_crystal_F_000      1104.00 
_reflns_d_resolution_high  0.7491 
 
loop_ 
 _symmetry_equiv_pos_as_xyz 
 'x, y, z' 
 '-x+1/2, -y, z+1/2' 
 '-x, y+1/2, -z+1/2' 
 'x+1/2, -y+1/2, -z' 
 
_cell_length_a     5.0598 
_cell_length_b    14.7702 
_cell_length_c    35.0262 
_cell_angle_alpha  90.000 
_cell_angle_beta   90.000 
_cell_angle_gamma  90.000 
 
_shelx_F_squared_multiplier     1.000 
 
loop_ 
 _refln_index_h 
 _refln_index_k 
 _refln_index_l 
 _refln_F_squared_calc 
 _refln_F_squared_meas 
 _refln_F_squared_sigma 
 _refln_observed_status 
   2   0   0      219.60      234.38     12.77 o 
   4   0   0      522.99      462.76     31.54 o 
   6   0   0        3.40       78.53     46.99 o 
   1   1   0    30800.49    27635.41    421.30 o 
   2   1   0        1.76        6.31      5.27 o 
   3   1   0      255.60      245.63      8.89 o 
   4   1   0      403.07      396.80     18.01 o 
   5   1   0       65.42       85.26     15.60 o 
   6   1   0        0.66       -3.22     31.68 o 
   1   2   0      574.88      537.92     12.54 o 
   2   2   0     1175.86     1225.11     21.52 o 
   3   2   0     1534.51     1704.81     30.32 o 
   4   2   0       10.96       27.68     11.14 o 
   5   2   0       12.57        9.45     20.80 o 
   6   2   0        0.01       76.06     44.52 o 
   1   3   0        4.20        0.29      5.04 o 
   2   3   0       35.72       37.43      6.62 o 
   3   3   0      190.45      170.65      9.94 o 
   4   3   0       70.97       69.66     13.93 o 
   5   3   0        0.24       -1.98     36.32 o 
   6   3   0        3.94      110.06     43.90 o 
   0   4   0     4649.28     5002.35    163.86 o 
   1   4   0     2710.11     2763.26     49.38 o 
   2   4   0      126.81      123.41      8.47 o 
   3   4   0      877.08      853.07     21.20 o 
   4   4   0       23.84       35.12     14.55 o 
   5   4   0       61.28       68.50     11.33 o 
   6   4   0       29.08       98.32     46.38 o 
   1   5   0      317.80      262.10     13.64 o 
   2   5   0      376.77      409.29     16.03 o 
   3   5   0        0.14       -3.24      8.70 o 
   4   5   0        0.37       -5.87     10.48 o 
   5   5   0      153.17      183.51     19.37 o 
   0   6   0      428.67      433.45     35.25 o 
   1   6   0     1094.77     1175.78     33.30 o 
   2   6   0       15.50       -6.75      6.75 o 
   3   6   0      459.07      468.59     22.44 o 
   4   6   0      834.37      793.26     41.16 o 
   5   6   0        0.71        2.10     14.14 o 
   1   7   0      927.19      996.07     31.39 o 
   2   7   0      142.97      142.09     15.44 o 
   3   7   0      301.63      297.48     23.01 o 
   4   7   0      166.64      181.71     34.01 o 
   5   7   0       36.09       39.57     21.02 o 
   6   7   0        2.69        9.47     10.97 o 
   0   8   0      476.01      473.65     45.14 o 
   1   8   0       18.60       18.12     13.80 o 
   2   8   0        6.01       11.74     10.06 o 
   3   8   0      258.74      340.30     30.27 o 
   4   8   0      145.87      158.89     24.19 o 
   5   8   0       39.84       27.83     25.35 o 
   6   8   0        2.60      -18.55     18.55 o 
   1   9   0       91.74       95.20     23.03 o 
   2   9   0       59.28       43.78     12.73 o 
   3   9   0       14.62       23.74     16.39 o 
   4   9   0       11.11       15.53     17.70 o 
   5   9   0        0.33       -6.80     23.50 o 
   6   9   0       32.07       64.31     27.83 o 
   0  10   0     1478.84     1351.69     76.06 o 
   1  10   0      926.27      958.27     35.88 o 
   2  10   0      102.41      102.42     16.54 o 
   3  10   0      226.71      185.69     26.38 o 
   4  10   0       48.28       66.17     21.82 o 
   5  10   0        3.81       27.21     27.21 o 
   1  11   0       33.12       25.97     12.26 o 
   2  11   0      657.37      729.16     44.92 o 
   3  11   0      137.76      114.84     29.06 o 
   4  11   0        0.11       16.08     27.21 o 
   5  11   0       59.98       75.44     34.01 o 
   0  12   0      345.66      427.89     51.94 o 
   1  12   0      454.30      455.15     39.48 o 
   2  12   0       24.13       72.42     20.77 o 
   3  12   0      131.02      169.34     27.74 o 
   4  12   0       54.71        7.42     29.06 o 
   5  12   0       10.67      -25.97     27.83 o 
   1  13   0      250.41      274.82     25.61 o 
   2  13   0        0.06      -14.39     14.39 o 
   3  13   0       14.57       18.96     25.04 o 
   4  13   0       34.42       17.31     32.15 o 
   5  13   0       15.26      -25.35     30.30 o 
   0  14   0        3.03       27.83     29.06 o 
   1  14   0        3.13       23.75     15.43 o 
   2  14   0        0.23        5.95     18.56 o 
   3  14   0        2.85       25.97     34.01 o 
   4  14   0       28.54       -4.95     30.92 o 
   1  15   0       11.70       28.49     16.82 o 
   2  15   0       21.94       21.61     19.60 o 
   3  15   0        3.24       40.81     34.63 o 
   4  15   0       25.63       46.99     38.34 o 
   0  16   0        2.32        1.86     18.24 o 
   1  16   0        5.77       19.16     19.60 o 
   2  16   0        6.87       39.57     37.10 o 
   3  16   0       17.91       21.02     35.86 o 
   1  17   0       40.89       42.00     21.12 o 
   2  17   0       86.19      135.42     46.38 o 
   3  17   0        0.48       66.78     42.67 o 
   0  18   0       26.90       37.59     21.61 o 
   1  18   0        0.14       -5.57     33.39 o 
   2  18   0        0.10        1.24     37.10 o 
   1  19   0        7.04       46.99     42.05 o 
   1   0   1     2854.27     2503.18     96.51 o 
   2   0   1      355.50      413.82     10.49 o 
   3   0   1      301.72      289.13     11.48 o 
   4   0   1        0.75        2.14      7.77 o 
   5   0   1        7.17       15.83     17.43 o 
   6   0   1       19.36       45.14     46.38 o 
  -6   1   1        6.49       40.81     40.81 o 
  -5   1   1       56.15       45.73     12.97 o 
  -4   1   1       60.32       62.12     12.58 o 
  -3   1   1       27.43       21.28      5.23 o 
  -2   1   1      291.93      280.36     11.38 o 
  -1   1   1    16966.59    16325.44    228.87 o 
   1   1   1    16977.71    16471.30    206.89 o 
   2   1   1      281.76      261.55     18.98 o 
   3   1   1       23.23       18.32      5.45 o 
   4   1   1       58.93       57.33     15.78 o 
   5   1   1       56.10       87.50     15.26 o 
   6   1   1        6.79      -11.13     65.54 o 
  -6   2   1       59.79      146.55     50.09 o 
  -5   2   1       37.66       30.13     14.08 o 
  -4   2   1      649.85      701.27     18.89 o 
  -3   2   1     2252.79     2414.45     38.79 o 
  -2   2   1     5089.77     5312.07     67.14 o 
  -1   2   1      662.83      623.53     19.39 o 
   1   2   1      642.90      594.21     13.48 o 
   2   2   1     5178.30     5413.82     66.95 o 
   3   2   1     2251.92     2345.45     38.42 o 
   4   2   1      646.11      638.21     21.84 o 
   5   2   1       37.02       17.90     14.55 o 
   6   2   1       60.13       81.25    126.76 o 
  -6   3   1       26.22      129.85     48.23 o 
  -5   3   1       23.81       41.39     10.44 o 
  -4   3   1       88.28       94.71     14.03 o 
  -3   3   1      692.59      664.30     17.26 o 
  -2   3   1      118.33      109.43      7.70 o 
  -1   3   1     3774.98     3709.12     60.67 o 
   0   3   1      709.50      702.22     23.39 o 
   1   3   1     3826.36     3680.95     95.77 o 
   2   3   1      132.32      133.49     11.12 o 
   3   3   1      703.30      688.57     17.16 o 
   4   3   1       91.22       76.87      9.85 o 
   5   3   1       24.09       68.97     78.84 o 
   6   3   1       25.85       56.27     42.05 o 
  -5   4   1       24.11       12.25     10.01 o 
  -4   4   1      554.76      545.32     32.92 o 
  -3   4   1      271.21      303.54     13.81 o 
  -2   4   1      280.19      266.45     11.47 o 
  -1   4   1     2855.62     2827.26     45.06 o 
   0   4   1     3370.44     3616.06     87.45 o 
   1   4   1     2860.87     2867.14     50.53 o 
   2   4   1      284.94      257.08     14.13 o 
   3   4   1      269.40      263.73     14.26 o 
   4   4   1      553.39      529.96     23.70 o 
   5   4   1       23.14       16.45      7.11 o 
   6   4   1       39.01      248.57     54.41 o 
  -5   5   1       29.10       22.69     13.51 o 
  -4   5   1      108.63      140.27     25.38 o 
  -3   5   1      892.49      933.40     43.11 o 
  -2   5   1     4354.44     4301.23     68.24 o 
  -1   5   1     1600.55     1645.15     34.70 o 
   0   5   1       11.31        5.14      8.96 o 
   1   5   1     1625.05     1659.07     34.83 o 
   2   5   1     4285.38     4260.60     67.76 o 
   3   5   1      900.44      899.69     27.38 o 
   4   5   1      105.00      108.70     14.98 o 
   5   5   1       31.69       42.36     15.59 o 
  -6   6   1        0.97        8.66     15.46 o 
  -5   6   1        4.11       -7.44     23.50 o 
  -4   6   1      210.18      225.91     38.34 o 
  -3   6   1      528.30      521.29     24.01 o 
  -2   6   1      922.01      821.58     27.71 o 
  -1   6   1     2578.66     2540.58     60.09 o 
   0   6   1      337.97      302.39     21.86 o 
   1   6   1     2584.30     2595.09     57.34 o 
   2   6   1      940.50      855.67     50.87 o 
   3   6   1      525.42      542.00     30.26 o 
   4   6   1      212.46      248.49     25.83 o 
   5   6   1        4.37        0.30     14.51 o 
  -6   7   1       25.37       12.99     19.17 o 
  -5   7   1       10.49       32.15     21.02 o 
  -4   7   1        4.72       15.35     16.49 o 
  -3   7   1      293.50      294.84     26.67 o 
  -2   7   1      138.92      164.43     13.86 o 
  -1   7   1      193.99      181.94     15.46 o 
   0   7   1      608.85      594.40     29.29 o 
   1   7   1      185.89      197.95     15.82 o 
   2   7   1      144.20      151.71     13.49 o 
   3   7   1      301.69      337.76     26.05 o 
   4   7   1        4.54       12.85     15.45 o 
   5   7   1       11.46        4.33     19.17 o 
   6   7   1       25.36       29.89     12.32 o 
  -6   8   1        1.00       14.22     21.02 o 
  -5   8   1       38.04       42.67     24.73 o 
  -4   8   1      259.89      278.82     29.41 o 
  -3   8   1      170.66      159.31     43.59 o 
  -2   8   1       61.86       58.98     12.60 o 
  -1   8   1      808.61      796.62     29.00 o 
   0   8   1      171.86      214.14     22.25 o 
   1   8   1      818.48      808.66     29.60 o 
   2   8   1       63.74       79.80     13.05 o 
   3   8   1      165.19      148.96     33.08 o 
   4   8   1      263.96      226.78     27.77 o 
   5   8   1       39.47       37.10     23.50 o 
   6   8   1        0.92       34.01     22.26 o 
  -6   9   1       16.77       -1.24     22.88 o 
  -5   9   1       64.57       66.78     28.44 o 
  -4   9   1      154.42      149.48     25.62 o 
  -3   9   1      310.80      309.19     31.25 o 
  -2   9   1       55.03       47.68     12.61 o 
  -1   9   1      868.83      852.36     32.08 o 
   0   9   1      314.84      304.16     27.54 o 
   1   9   1      869.10      853.55     32.05 o 
   2   9   1       53.79       59.84     13.69 o 
   3   9   1      309.87      256.03     28.38 o 
   4   9   1      155.32      127.34     24.51 o 
   5   9   1       65.16       69.87     27.83 o 
   6   9   1       17.17       28.44     25.35 o 
  -5  10   1       15.12      -14.84     25.35 o 
  -4  10   1      100.02      143.43     58.12 o 
  -3  10   1        7.91       10.72     16.39 o 
  -2  10   1      104.71       99.08     16.17 o 
  -1  10   1      356.00      376.70     24.62 o 
   0  10   1      252.77      233.41     26.14 o 
   1  10   1      346.94      365.99     24.90 o 
   2  10   1      105.74       92.46     16.29 o 
   3  10   1        8.49       27.14     18.55 o 
   4  10   1      101.32       44.50     20.49 o 
   5  10   1       15.56       59.98     29.06 o 
  -5  11   1       30.12       59.98     32.77 o 
  -4  11   1       10.46       14.22     26.59 o 
  -3  11   1       20.55       23.95     19.02 o 
  -2  11   1      380.41      362.03     27.58 o 
  -1  11   1      435.06      447.99     54.87 o 
   0  11   1       13.66       14.63     18.24 o 
   1  11   1      429.06      394.54     26.75 o 
   2  11   1      381.52      389.11     28.63 o 
   3  11   1       20.93       22.44     21.33 o 
   4  11   1        9.54       21.64     29.06 o 
   5  11   1       30.21       58.12     31.54 o 
  -5  12   1       18.89       94.61     38.96 o 
  -4  12   1       47.89       58.12     34.01 o 
  -3  12   1       22.05       -8.94     16.63 o 
  -2  12   1       53.09       63.59     20.77 o 
  -1  12   1      202.98      203.86     35.52 o 
   0  12   1      433.99      429.45     37.41 o 
   1  12   1      197.70      266.65     23.81 o 
   2  12   1       55.22       21.81     28.44 o 
   3  12   1       21.93      -23.81     23.81 o 
   4  12   1       47.84       21.02     32.77 o 
   5  12   1       18.96       81.62     37.10 o 
  -5  13   1       36.88       35.25     34.01 o 
  -4  13   1       10.14        4.33     30.30 o 
  -3  13   1        7.53        2.16     18.80 o 
  -2  13   1      172.65      205.26     29.95 o 
  -1  13   1       21.64       30.42     22.91 o 
   0  13   1      227.70      227.87     51.94 o 
   1  13   1       21.46       59.63     20.19 o 
   2  13   1      175.95      192.09     29.14 o 
   3  13   1        7.32        2.35     18.11 o 
   4  13   1       10.44       12.37     29.68 o 
   5  13   1       36.68       69.25     38.34 o 
  -4  14   1        6.43       11.13     32.77 o 
  -3  14   1       59.06       81.62     38.34 o 
  -2  14   1       12.69       19.61     19.01 o 
  -1  14   1      206.49      190.76     31.26 o 
   0  14   1      322.06      309.28     36.16 o 
   1  14   1      209.50      191.38     23.52 o 
   2  14   1       12.29       11.45     17.78 o 
   3  14   1       58.41      105.12     41.43 o 
   4  14   1        5.83       11.75     31.54 o 
  -4  15   1       22.78       50.09     37.10 o 
  -3  15   1        5.12      -27.83     29.06 o 
  -2  15   1       13.87      -10.51     36.79 o 
  -1  15   1        6.72        1.17     15.08 o 
   0  15   1      104.88      158.97     25.05 o 
   1  15   1        5.82       -3.34     14.73 o 
   2  15   1       14.25        3.11     19.28 o 
   3  15   1        5.01       30.92     32.77 o 
   4  15   1       22.40       84.71     41.43 o 
  -3  16   1        6.83      -28.44     29.68 o 
  -2  16   1       15.02       60.60     37.10 o 
  -1  16   1       48.83       76.07     23.86 o 
   0  16   1        9.35       18.54     15.03 o 
   1  16   1       50.75       54.88     24.73 o 
   2  16   1       15.05        0.62     32.77 o 
   3  16   1        7.37       27.83     37.10 o 
  -3  17   1       10.44      -27.83     33.39 o 
  -2  17   1       11.38      -29.06     29.06 o 
  -1  17   1        0.20       -8.96     18.66 o 
   0  17   1        0.05       -4.85     12.81 o 
   1  17   1        0.14      -15.87     15.87 o 
   2  17   1       11.20       13.60     32.77 o 
   3  17   1       10.14       20.41     35.25 o 
  -2  18   1       10.69      -16.08     35.25 o 
  -1  18   1        3.51       30.92     38.34 o 
   0  18   1       50.95        7.88     18.90 o 
   1  18   1        3.15      -13.60     32.15 o 
   2  18   1       10.87       -4.95     39.57 o 
  -1  19   1        7.08       16.08     38.34 o 
   1  19   1        6.88      -31.54     31.54 o 
   0   0   2        2.01        0.37      0.28 o 
   1   0   2        8.66        4.57      3.43 o 
   2   0   2       10.52       26.59      4.69 o 
   3   0   2        4.80        9.58      6.56 o 
   4   0   2      147.23      146.25     16.13 o 
   5   0   2        4.62        4.49     11.37 o 
   6   0   2       25.50       36.48     43.90 o 
  -6   1   2        6.64       62.45     43.90 o 
  -5   1   2        3.12       -3.11     12.32 o 
  -4   1   2        1.49       -6.92      7.28 o 
  -3   1   2      281.07      263.61     10.39 o 
  -2   1   2       57.09       57.91      7.30 o 
  -1   1   2     8665.89     8364.99     96.30 o 
   1   1   2     8627.39     8245.80     92.84 o 
   2   1   2       52.10       57.20      9.00 o 
   3   1   2      288.81      272.49     11.65 o 
   4   1   2        1.93        5.80     11.51 o 
   5   1   2        3.27        8.19     15.92 o 
   6   1   2        7.45       18.91     13.05 o 
  -6   2   2       76.69      196.63     53.18 o 
  -5   2   2      212.97      203.84     21.85 o 
  -4   2   2      509.92      505.13     16.00 o 
  -3   2   2       28.06       31.22      7.84 o 
  -2   2   2     6213.55     6390.02     78.73 o 
  -1   2   2    21770.08    21866.63    291.36 o 
   0   2   2     4263.91     3507.13    319.68 o 
   1   2   2    21864.85    21798.62    290.67 o 
   2   2   2     6265.24     6411.91     78.74 o 
   3   2   2       25.39       40.89      8.53 o 
   4   2   2      511.65      508.85     27.95 o 
   5   2   2      211.06      203.19     35.21 o 
   6   2   2       76.16      -36.48     54.41 o 
  -6   3   2        9.42      158.29     49.47 o 
  -5   3   2      584.85      604.07     22.21 o 
  -4   3   2      173.66      165.06     12.80 o 
  -3   3   2     1979.78     2185.53     46.04 o 
  -2   3   2     8367.02     8791.64    113.83 o 
  -1   3   2    20176.55    20635.60    307.06 o 
   0   3   2    20785.09    20904.84    441.60 o 
   1   3   2    20564.99    21007.88    309.18 o 
   2   3   2     8391.38     8822.05    124.86 o 
   3   3   2     1986.07     2186.16     34.95 o 
   4   3   2      173.60      183.73     13.57 o 
   5   3   2      582.62      512.06     67.09 o 
   6   3   2        9.45      115.01     42.67 o 
  -5   4   2       42.80       62.15     12.04 o 
  -4   4   2      237.14      217.41     17.57 o 
  -3   4   2     1513.95     1521.33     30.19 o 
  -2   4   2       61.19       71.12      7.24 o 
  -1   4   2     9842.20    10059.96    138.28 o 
   0   4   2     1770.37     1650.33     46.13 o 
   1   4   2     9828.03    10079.52    155.32 o 
   2   4   2       67.11       59.78      8.34 o 
   3   4   2     1508.80     1573.60     36.37 o 
   4   4   2      235.84      220.63     21.45 o 
   5   4   2       43.13       58.61     18.86 o 
   6   4   2       50.62      168.81     51.32 o 
  -5   5   2        3.86       10.10     16.52 o 
  -4   5   2       13.49       26.61     11.50 o 
  -3   5   2      118.53      115.34     17.59 o 
  -2   5   2       78.70       82.41      9.06 o 
  -1   5   2      170.88      199.42     12.08 o 
   0   5   2       29.54       46.75     12.99 o 
   1   5   2      169.58      188.29     13.30 o 
   2   5   2       77.35       59.56      9.38 o 
   3   5   2      120.39      128.64     14.19 o 
   4   5   2       13.04       21.45     10.99 o 
   5   5   2        3.22       23.33     37.10 o 
   6   5   2        7.45      145.31     48.85 o 
  -6   6   2        2.19        2.47     17.93 o 
  -5   6   2       14.89       18.18     15.79 o 
  -4   6   2      104.24      120.49     28.44 o 
  -3   6   2      101.37       84.59     12.36 o 
  -2   6   2      280.95      304.87     18.38 o 
  -1   6   2      389.49      426.95     26.74 o 
   0   6   2       27.89       13.63     10.03 o 
   1   6   2      387.45      385.53     20.48 o 
   2   6   2      282.33      296.44     16.60 o 
   3   6   2      100.69       86.52     12.32 o 
   4   6   2      105.62       72.14     18.76 o 
   5   6   2       15.07       29.25     15.51 o 
  -6   7   2        1.20       27.83     21.02 o 
  -5   7   2       45.05       68.02     22.88 o 
  -4   7   2        7.28       31.82     16.63 o 
  -3   7   2       88.20       55.70     18.06 o 
  -2   7   2      314.78      311.62     17.93 o 
  -1   7   2     1037.96      954.09     31.50 o 
   0   7   2      259.03      226.08     21.41 o 
   1   7   2     1063.75     1046.35     32.21 o 
   2   7   2      317.68      326.91     18.37 o 
   3   7   2       87.75       58.49     24.26 o 
   4   7   2        7.44       -2.11     15.15 o 
   5   7   2       44.39       45.76     22.88 o 
   6   7   2        1.62       25.97     12.24 o 
  -6   8   2        7.22       49.47     24.12 o 
  -5   8   2       17.57       33.39     22.88 o 
  -4   8   2       53.61       89.52     20.49 o 
  -3   8   2       76.43       65.93     17.67 o 
  -2   8   2      414.39      423.00     25.44 o 
  -1   8   2      160.13      136.22     19.18 o 
   0   8   2     3782.72     3955.24    105.59 o 
   1   8   2      158.32      156.95     15.21 o 
   2   8   2      423.21      442.12     42.41 o 
   3   8   2       77.69       75.66     19.10 o 
   4   8   2       49.44       31.02     18.12 o 
   5   8   2       17.87       11.13     22.26 o 
   6   8   2        7.82        0.00     19.17 o 
  -6   9   2       15.38        8.04     25.35 o 
  -5   9   2        2.16       22.88     24.73 o 
  -4   9   2       42.17       60.60     20.60 o 
  -3   9   2      225.74      220.13     26.50 o 
  -2   9   2      489.86      501.40     35.84 o 
  -1   9   2      290.01      270.54     20.66 o 
   0   9   2      764.97      891.63     41.07 o 
   1   9   2      281.71      268.28     20.29 o 
   2   9   2      501.66      537.04     29.66 o 
   3   9   2      229.03      197.33     27.21 o 
   4   9   2       45.17       17.41     18.66 o 
   5   9   2        2.37       -9.28     21.64 o 
   6   9   2       15.05       23.50     24.73 o 
  -5  10   2        8.38       23.50     28.44 o 
  -4  10   2        8.48       22.29     19.36 o 
  -3  10   2      433.62      388.72     35.34 o 
  -2  10   2        4.67       -0.19     11.44 o 
  -1  10   2      498.82      516.80     29.25 o 
   0  10   2       37.07       60.35     17.17 o 
   1  10   2      504.06      571.38     29.08 o 
   2  10   2        4.54        1.97     11.49 o 
   3  10   2      434.52      398.38     39.26 o 
   4  10   2        8.06       23.95     20.10 o 
   5  10   2        8.38        9.28     25.35 o 
  -5  11   2       39.08       35.25     32.77 o 
  -4  11   2       16.44       13.60     28.44 o 
  -3  11   2       45.02       46.99     20.11 o 
  -2  11   2        4.19       -2.68     12.44 o 
  -1  11   2       44.43       33.77     13.00 o 
   0  11   2        7.36       18.73     15.72 o 
   1  11   2       44.86       73.63     15.44 o 
   2  11   2        4.41        2.61     12.96 o 
   3  11   2       45.56       20.38     18.35 o 
   4  11   2       16.70       29.26     21.81 o 
   5  11   2       38.99       78.53     33.39 o 
  -5  12   2       25.91       21.64     32.15 o 
  -4  12   2        8.85       25.35     30.30 o 
  -3  12   2        4.71      -15.60     15.60 o 
  -2  12   2       71.81       78.99     24.42 o 
  -1  12   2        4.59        9.37     12.27 o 
   0  12   2       75.47       71.04     20.74 o 
   1  12   2        5.11        0.56     11.96 o 
   2  12   2       73.22       73.55     20.68 o 
   3  12   2        4.58       10.20     18.36 o 
   4  12   2        8.83      -12.99     27.83 o 
   5  12   2       25.50      -10.51     28.44 o 
  -5  13   2       51.94       14.22     34.63 o 
  -4  13   2       12.09       24.73     32.77 o 
  -3  13   2        8.69        3.13     18.49 o 
  -2  13   2      310.60      314.42     34.95 o 
  -1  13   2      556.44      514.49     33.56 o 
   0  13   2      191.05      167.42     47.92 o 
   1  13   2      563.49      550.32    100.71 o 
   2  13   2      312.84      360.12     59.36 o 
   3  13   2        8.29       36.88     34.63 o 
   4  13   2       12.23        3.71     31.54 o 
   5  13   2       52.30      119.34     42.05 o 
  -4  14   2       36.70      107.59     40.81 o 
  -3  14   2      239.44      212.71     49.47 o 
  -2  14   2       21.48       14.63     19.16 o 
  -1  14   2       50.15       52.96     20.94 o 
   0  14   2        3.40       -1.04     13.58 o 
   1  14   2       46.56       23.56     16.34 o 
   2  14   2       21.02       37.04     20.24 o 
   3  14   2      241.43      258.47     50.70 o 
   4  14   2       36.25       12.37     31.54 o 
  -4  15   2        7.34      -10.51     32.77 o 
  -3  15   2       49.49        4.33     32.77 o 
  -2  15   2      223.63      237.66     33.36 o 
  -1  15   2       73.72       74.13     19.33 o 
   0  15   2       39.46       58.52     16.78 o 
   1  15   2       73.42       85.64     19.51 o 
   2  15   2      225.06      198.82     31.20 o 
   3  15   2       50.36       37.72     32.77 o 
   4  15   2        7.00       14.22     35.25 o 
  -3  16   2        8.62       22.88     37.10 o 
  -2  16   2        0.28       -1.86     32.15 o 
  -1  16   2       25.51        0.35     19.79 o 
   0  16   2        0.72       21.17     19.42 o 
   1  16   2       25.40       15.23     19.60 o 
   2  16   2        0.27        3.82     21.38 o 
   3  16   2        8.30       -8.66     32.15 o 
  -3  17   2        0.04      -21.64     32.77 o 
  -2  17   2        4.25       19.17     37.10 o 
  -1  17   2        1.00       -2.82     19.44 o 
   0  17   2       26.12        7.54     17.32 o 
   1  17   2        1.04       -3.54     31.23 o 
   2  17   2        4.21        4.95     34.63 o 
   3  17   2        0.04       -6.80     32.15 o 
  -2  18   2        2.30       17.31     40.81 o 
  -1  18   2        7.93       -5.57     33.39 o 
   0  18   2        0.12      -15.98     22.98 o 
   1  18   2        7.90       36.48     40.19 o 
   2  18   2        2.27       -7.42     37.10 o 
  -1  19   2        2.43      -24.12     32.15 o 
   1  19   2        2.19      -31.54     31.54 o 
   1   0   3     2797.58     2678.27     38.58 o 
   2   0   3        0.17       11.24      4.34 o 
   3   0   3       47.41       50.99      6.83 o 
   4   0   3      999.77     1014.29     35.74 o 
   5   0   3       13.43       25.45     13.46 o 
   6   0   3        6.81       37.71     15.15 o 
  -6   1   3        2.16      -33.39     35.86 o 
  -5   1   3       18.90       29.87     13.67 o 
  -4   1   3       70.66       61.81      9.41 o 
  -3   1   3      693.48      661.38     16.35 o 
  -2   1   3       49.58       49.12      5.83 o 
  -1   1   3     9114.51     8819.01     95.34 o 
   0   1   3        5.18       -0.71      0.71 o 
   1   1   3     9021.66     8776.80    102.32 o 
   2   1   3       52.02       63.78      7.87 o 
   3   1   3      678.57      646.95     17.49 o 
   4   1   3       68.86       59.79     14.37 o 
   5   1   3       17.51       19.55     14.70 o 
   6   1   3        2.29      -42.67     42.67 o 
  -6   2   3       77.08      232.50     57.51 o 
  -5   2   3       22.54       35.94     11.99 o 
  -4   2   3      456.20      424.93     16.80 o 
  -3   2   3      470.82      453.72     14.72 o 
  -2   2   3      305.67      288.82      9.80 o 
  -1   2   3     7016.10     7382.09    101.47 o 
   0   2   3     1537.58     1098.25     92.24 o 
   1   2   3     7014.55     7082.24    184.32 o 
   2   2   3      310.68      271.05      9.22 o 
   3   2   3      476.65      463.44     20.43 o 
   4   2   3      454.81      450.76     19.66 o 
   5   2   3       23.01       15.34     15.17 o 
   6   2   3       76.34       45.76     58.74 o 
  -5   3   3       44.26       57.68     10.98 o 
  -4   3   3       56.08       49.93      8.93 o 
  -3   3   3      681.89      742.71     19.00 o 
  -2   3   3      574.13      562.15     13.58 o 
  -1   3   3     1561.35     1649.72     32.07 o 
   0   3   3     1755.90     1879.09     48.75 o 
   1   3   3     1593.27     1702.08     32.06 o 
   2   3   3      609.33      568.57     14.59 o 
   3   3   3      698.01      709.56     27.56 o 
   4   3   3       51.84       46.24     17.64 o 
   5   3   3       42.88       33.37     44.21 o 
  -5   4   3       23.56        1.98     15.12 o 
  -4   4   3      731.60      689.74     24.74 o 
  -3   4   3        3.11        8.42      9.93 o 
  -2   4   3      104.67      103.54      8.22 o 
  -1   4   3     4263.06     4623.18     67.51 o 
   0   4   3      576.15      486.19     23.50 o 
   1   4   3     4253.13     4469.24     75.42 o 
   2   4   3      107.78      113.52     10.35 o 
   3   4   3        2.67        4.29      7.98 o 
   4   4   3      736.75      744.68     53.97 o 
   5   4   3       23.01       36.74     20.41 o 
  -6   5   3       75.81       72.96     21.02 o 
  -5   5   3       73.12       64.03     16.22 o 
  -4   5   3       39.62       21.31     10.15 o 
  -3   5   3      612.64      611.67     20.19 o 
  -2   5   3     1605.90     1591.01     32.44 o 
  -1   5   3     2956.19     3014.09     63.19 o 
   0   5   3      566.14      551.66     26.01 o 
   1   5   3     2913.51     2912.68     61.99 o 
   2   5   3     1586.13     1462.18     30.84 o 
   3   5   3      599.17      606.53     38.64 o 
   4   5   3       40.67       26.63     10.52 o 
   5   5   3       72.85       63.85     14.93 o 
  -6   6   3        6.70        3.09     18.55 o 
  -5   6   3       40.21       28.76     17.03 o 
  -4   6   3      381.79      353.48     28.03 o 
  -3   6   3      228.57      209.80     16.34 o 
  -2   6   3      206.59      212.21     12.16 o 
  -1   6   3     2109.13     2126.41     61.87 o 
   0   6   3       11.53        9.95     10.03 o 
   1   6   3     2100.10     2072.02     49.35 o 
   2   6   3      202.86      207.92     25.57 o 
   3   6   3      232.37      202.72     18.63 o 
   4   6   3      376.94      398.73     38.96 o 
   5   6   3       39.68       55.65     18.55 o 
  -6   7   3       53.94       30.30     22.88 o 
  -5   7   3       63.22       93.44     21.03 o 
  -4   7   3      133.77      126.10     23.18 o 
  -3   7   3      370.75      329.90     35.92 o 
  -2   7   3      208.30      211.60     14.98 o 
  -1   7   3      224.46      249.41     22.72 o 
   0   7   3      938.84      819.63     50.39 o 
   1   7   3      237.08      272.10     20.69 o 
   2   7   3      208.87      216.24     25.75 o 
   3   7   3      371.61      376.74     25.11 o 
   4   7   3      133.22      165.00     23.29 o 
   5   7   3       63.15       53.80     22.88 o 
   6   7   3       54.47       43.61     13.03 o 
  -6   8   3        2.89       19.17     24.12 o 
  -5   8   3       95.16      102.03     29.68 o 
  -4   8   3      187.59      163.66     40.19 o 
  -3   8   3      811.42      698.17     39.42 o 
  -2   8   3      144.29      168.53     23.69 o 
  -1   8   3      221.22      175.33     20.93 o 
   0   8   3      655.10      675.85     34.30 o 
   1   8   3      229.20      233.75     18.35 o 
   2   8   3      148.18      121.88     14.99 o 
   3   8   3      829.28      812.27     41.30 o 
   4   8   3      190.35      147.67     24.22 o 
   5   8   3       94.84      105.74     27.21 o 
   6   8   3        2.79       -1.24     17.93 o 
  -5   9   3       66.16       71.11     29.06 o 
  -4   9   3      106.78      116.06     33.70 o 
  -3   9   3       70.97       63.86     25.66 o 
  -2   9   3      188.53      165.86     22.99 o 
  -1   9   3     2242.58     2214.24    128.31 o 
   0   9   3      545.74      499.89     34.53 o 
   1   9   3     2230.14     2196.60     56.67 o 
   2   9   3      192.81      185.46     18.54 o 
   3   9   3       70.67       81.78     47.92 o 
   4   9   3      108.74       62.84     20.86 o 
   5   9   3       67.78       74.82     27.83 o 
  -5  10   3       23.60       11.75     27.83 o 
  -4  10   3      142.31      146.97     26.66 o 
  -3  10   3       87.89       72.89     26.90 o 
  -2  10   3      308.83      280.34     23.54 o 
  -1  10   3      282.90      317.00     50.70 o 
   0  10   3      629.50      633.17     38.29 o 
   1  10   3      287.04      297.05     22.80 o 
   2  10   3      306.37      240.80     31.11 o 
   3  10   3       83.80       76.86     20.77 o 
   4  10   3      142.12      179.45     28.37 o 
   5  10   3       23.76       72.96     30.30 o 
  -5  11   3       21.30       12.99     30.92 o 
  -4  11   3       31.24       11.13     26.59 o 
  -3  11   3      101.73       99.25     23.60 o 
  -2  11   3      502.71      473.03     30.74 o 
  -1  11   3       37.74       39.57     18.36 o 
   0  11   3      312.18      269.15     29.49 o 
   1  11   3       37.19       52.22     14.31 o 
   2  11   3      504.36      472.59     33.42 o 
   3  11   3       98.19       99.01     26.59 o 
   4  11   3       29.86       28.44     28.44 o 
   5  11   3       21.77       46.38     32.77 o 
  -5  12   3        6.58       14.22     32.77 o 
  -4  12   3       84.08      158.29     40.81 o 
  -3  12   3       12.95       53.35     21.64 o 
  -2  12   3       95.44       97.50     31.23 o 
  -1  12   3      269.58      266.46     23.97 o 
   0  12   3      140.43      162.16     30.61 o 
   1  12   3      273.94      239.59     30.53 o 
   2  12   3       95.93       81.65     20.77 o 
   3  12   3       12.91       18.65     20.41 o 
   4  12   3       83.04       34.63     32.77 o 
   5  12   3        6.42       17.31     32.15 o 
  -5  13   3        3.26      -14.84     31.54 o 
  -4  13   3       22.61       16.08     32.15 o 
  -3  13   3       30.98       42.43     23.50 o 
  -2  13   3      212.21      163.08     27.45 o 
  -1  13   3       15.51       12.73     14.35 o 
   0  13   3      209.87      180.59     20.63 o 
   1  13   3       15.35       11.00     14.10 o 
   2  13   3      208.17      183.34     39.57 o 
   3  13   3       31.06       17.50     27.21 o 
   4  13   3       22.46       22.26     31.54 o 
   5  13   3        3.35        1.24     32.77 o 
  -4  14   3       29.43       71.73     37.10 o 
  -3  14   3        1.10        8.66     33.39 o 
  -2  14   3       13.51       16.58     19.00 o 
  -1  14   3      265.37      279.23     27.18 o 
   0  14   3       72.76       28.26     15.27 o 
   1  14   3      260.81      241.53     24.95 o 
   2  14   3       13.92       -7.63     16.64 o 
   3  14   3        1.41       10.51     30.92 o 
   4  14   3       30.20       32.15     32.77 o 
  -4  15   3       17.51       69.87     40.19 o 
  -3  15   3        0.44      -26.59     26.59 o 
  -2  15   3       47.29       68.09     23.92 o 
  -1  15   3       51.92       53.80     18.06 o 
   0  15   3       11.29       11.18     14.90 o 
   1  15   3       49.87       39.93     20.80 o 
   2  15   3       46.92       29.31     20.95 o 
   3  15   3        0.37       -4.33     29.68 o 
   4  15   3       17.50        1.24     33.39 o 
  -3  16   3        3.49       -8.04     34.63 o 
  -2  16   3       36.35       -1.24     32.15 o 
  -1  16   3       65.39       93.06     33.08 o 
   0  16   3        2.42        7.33     15.14 o 
   1  16   3       64.13       95.79     25.12 o 
   2  16   3       36.51       42.67     37.72 o 
   3  16   3        4.02      -28.44     28.44 o 
  -3  17   3        1.66      -34.01     34.01 o 
  -2  17   3        2.98      -17.31     33.39 o 
  -1  17   3        1.01      -25.35     25.35 o 
   0  17   3       53.33       26.83     17.65 o 
   1  17   3        0.91        4.19     20.41 o 
   2  17   3        3.02      -16.70     32.15 o 
   3  17   3        1.76       32.15     37.72 o 
  -2  18   3        8.99      -32.77     32.77 o 
  -1  18   3        2.78       15.46     36.48 o 
   0  18   3        1.62       14.64     65.23 o 
   1  18   3        3.31      -31.54     35.25 o 
   2  18   3        8.93       30.92     40.19 o 
  -1  19   3       14.94       16.70     38.96 o 
   1  19   3       15.13      -31.54     31.54 o 
   1   0   4    17646.36    17770.78    186.88 o 
   2   0   4     1973.88     2088.41     30.55 o 
   3   0   4     1862.74     1873.38     30.78 o 
   4   0   4      438.90      410.06     30.05 o 
   5   0   4      244.50      253.05     27.51 o 
   6   0   4       31.15       58.06     42.67 o 
  -6   1   4       22.05       31.40     29.06 o 
  -5   1   4       48.32       52.67     11.63 o 
  -4   1   4      271.46      277.04     21.17 o 
  -3   1   4     1127.68     1225.77     22.49 o 
  -2   1   4     1416.78     1333.57     18.74 o 
  -1   1   4     9927.97     9534.06    103.05 o 
   1   1   4     9895.75     9516.34    119.77 o 
   2   1   4     1377.09     1267.97     33.72 o 
   3   1   4     1140.53     1242.80     25.64 o 
   4   1   4      270.89      271.20     15.77 o 
   5   1   4       47.16       43.34     22.02 o 
   6   1   4       20.58      -46.99     46.99 o 
  -5   2   4       25.94       27.55      8.64 o 
  -4   2   4       89.05       92.20      8.66 o 
  -3   2   4      614.68      618.67     21.58 o 
  -2   2   4      241.29      236.36     12.59 o 
  -1   2   4     2096.08     2216.69     34.16 o 
   0   2   4      853.46      869.52     15.83 o 
   1   2   4     2106.93     2147.78     60.69 o 
   2   2   4      251.63      235.42     10.18 o 
   3   2   4      625.65      638.27     25.12 o 
   4   2   4       90.95       96.10     12.37 o 
   5   2   4       25.68       19.31     53.49 o 
   6   2   4       14.71      -20.41     56.89 o 
  -6   3   4        4.44       14.84     14.84 o 
  -5   3   4        1.19        1.93     10.09 o 
  -4   3   4        6.76        3.02      7.63 o 
  -3   3   4      272.86      283.88     13.23 o 
  -2   3   4       87.46       90.02      6.80 o 
  -1   3   4      697.48      672.11     18.49 o 
   0   3   4      244.62      229.32     10.74 o 
   1   3   4      702.98      705.94     20.11 o 
   2   3   4       88.91       91.69      7.37 o 
   3   3   4      272.87      274.35     15.47 o 
   4   3   4        6.18       11.95     16.08 o 
   5   3   4        0.88        2.47     20.26 o 
  -6   4   4       21.32       55.65     18.55 o 
  -5   4   4       74.41       78.16     13.05 o 
  -4   4   4        7.26       22.47      9.46 o 
  -3   4   4      289.66      290.70     14.69 o 
  -2   4   4      217.81      221.76     10.82 o 
  -1   4   4     3514.68     3713.98     63.59 o 
   0   4   4      267.62      312.29     13.36 o 
   1   4   4     3565.26     3690.34     67.18 o 
   2   4   4      229.84      246.99     28.29 o 
   3   4   4      289.40      277.28     14.00 o 
   4   4   4        7.75       27.40     11.98 o 
   5   4   4       73.27       47.75     29.37 o 
  -6   5   4        2.52       13.60     17.93 o 
  -5   5   4       52.59       48.68     15.87 o 
  -4   5   4        5.81       -8.06      8.83 o 
  -3   5   4      190.81      251.91     36.31 o 
  -2   5   4     5216.78     5352.79     83.93 o 
  -1   5   4     2764.09     2904.99     52.60 o 
   0   5   4     2195.42     2218.59     81.62 o 
   1   5   4     2647.31     2736.57     59.73 o 
   2   5   4     5240.05     5495.44     84.92 o 
   3   5   4      190.63      211.51     15.71 o 
   4   5   4        6.37       -9.46     10.39 o 
   5   5   4       54.40       62.47     14.86 o 
  -6   6   4        0.61        8.04     19.17 o 
  -5   6   4        6.07       12.05     14.66 o 
  -4   6   4      359.42      344.50     23.97 o 
  -3   6   4     1098.35     1148.06     36.81 o 
  -2   6   4     2101.94     2251.17     39.36 o 
  -1   6   4      247.73      264.67     22.29 o 
   0   6   4     2738.59     2495.94     69.96 o 
   1   6   4      232.80      260.73     22.06 o 
   2   6   4     2057.65     2295.38     47.32 o 
   3   6   4     1084.08     1108.37     47.29 o 
   4   6   4      354.17      330.53     53.18 o 
   5   6   4        6.26       14.22     16.70 o 
   6   6   4        0.97        6.80     14.84 o 
  -6   7   4        9.21       39.57     22.88 o 
  -5   7   4       25.29       34.96     21.95 o 
  -4   7   4      248.95      279.66     23.56 o 
  -3   7   4      229.81      220.36     19.36 o 
  -2   7   4      584.09      561.09     19.67 o 
  -1   7   4      351.54      368.50     27.26 o 
   0   7   4        2.70       -9.01     16.08 o 
   1   7   4      341.18      388.32     21.34 o 
   2   7   4      608.98      571.88     49.24 o 
   3   7   4      230.78      210.60     16.89 o 
   4   7   4      253.97      274.13     45.76 o 
   5   7   4       25.66       42.05     21.02 o 
   6   7   4        9.37       24.73     20.41 o 
  -6   8   4        2.92       14.22     24.12 o 
  -5   8   4       34.42       12.37     22.88 o 
  -4   8   4      176.12      156.65     25.96 o 
  -3   8   4      274.05      284.67     28.38 o 
  -2   8   4        3.42       -1.24      9.64 o 
  -1   8   4      203.59      217.66     23.17 o 
   0   8   4       28.69       43.73     17.62 o 
   1   8   4      206.78      243.16     18.51 o 
   2   8   4        3.60       13.10      9.98 o 
   3   8   4      274.88      300.84     24.29 o 
   4   8   4      179.11      190.09     44.52 o 
   5   8   4       35.27       16.70     22.26 o 
   6   8   4        2.86      -12.37     17.93 o 
  -5   9   4       11.73       17.93     25.97 o 
  -4   9   4       20.57       11.75     17.86 o 
  -3   9   4       44.97       28.44     16.90 o 
  -2   9   4       65.17       79.73     14.48 o 
  -1   9   4      335.43      325.70     28.85 o 
   0   9   4        1.56       -4.28     17.93 o 
   1   9   4      333.34      335.88     22.35 o 
   2   9   4       65.93       56.26     13.04 o 
   3   9   4       46.18       55.07     18.55 o 
   4   9   4       20.38       16.37     17.51 o 
   5   9   4       11.54       19.79     23.50 o 
  -5  10   4       15.48       30.30     28.44 o 
  -4  10   4       30.62       63.66     21.85 o 
  -3  10   4       33.20       25.30     17.17 o 
  -2  10   4      246.20      225.44     21.53 o 
  -1  10   4      219.30      231.73     27.10 o 
   0  10   4     1102.74     1117.32     49.62 o 
   1  10   4      214.46      217.60     19.83 o 
   2  10   4      239.98      220.51     21.08 o 
   3  10   4       33.04       -6.18     18.55 o 
   4  10   4       31.42       42.32     30.61 o 
   5  10   4       15.86       26.59     25.97 o 
  -5  11   4       69.08       34.01     32.77 o 
  -4  11   4       16.01       32.15     28.44 o 
  -3  11   4       17.47        4.74     16.77 o 
  -2  11   4      649.54      670.07     40.27 o 
  -1  11   4      855.12      858.36     44.38 o 
   0  11   4      288.53      282.30     21.77 o 
   1  11   4      870.82      721.55     32.77 o 
   2  11   4      652.65      565.40     60.60 o 
   3  11   4       17.89       13.96     17.70 o 
   4  11   4       14.42       25.35     27.21 o 
   5  11   4       68.57      123.67     37.72 o 
  -5  12   4       28.92       17.93     31.54 o 
  -4  12   4       68.09       80.38     34.63 o 
  -3  12   4      133.87      171.23     33.08 o 
  -2  12   4       47.39       39.91     19.00 o 
  -1  12   4      152.15      167.66     32.15 o 
   0  12   4      205.61      202.32     20.19 o 
   1  12   4      160.48      158.19     26.55 o 
   2  12   4       45.64       40.06     18.56 o 
   3  12   4      131.14      169.12     27.26 o 
   4  12   4       66.51       21.02     30.92 o 
   5  12   4       28.89       41.43     34.01 o 
  -5  13   4       15.10       21.02     33.39 o 
  -4  13   4       32.30       14.84     32.15 o 
  -3  13   4       32.67       34.63     21.24 o 
  -2  13   4       12.09       -9.24     18.24 o 
  -1  13   4      224.46      197.92     22.55 o 
   0  13   4        0.23       -2.51     16.02 o 
   1  13   4      224.52      202.96     22.27 o 
   2  13   4       10.22       12.02     17.38 o 
   3  13   4       32.27       40.92     20.49 o 
   4  13   4       32.77       14.22     30.30 o 
   5  13   4       14.97       81.62     38.34 o 
  -4  14   4       10.12      -28.44     30.92 o 
  -3  14   4        4.98       23.50     32.77 o 
  -2  14   4        6.60      -11.89     17.38 o 
  -1  14   4        8.20       16.42     14.76 o 
   0  14   4       10.01       28.69     14.81 o 
   1  14   4        7.92       11.82     14.50 o 
   2  14   4        6.59       15.32     17.86 o 
   3  14   4        5.06      -25.97     25.97 o 
   4  14   4        9.72      -19.17     29.06 o 
  -4  15   4        8.29       19.17     37.10 o 
  -3  15   4       27.45       28.44     36.48 o 
  -2  15   4        4.76        8.52     18.30 o 
  -1  15   4      180.43      171.95     27.56 o 
   0  15   4      117.16      147.83     32.22 o 
   1  15   4      179.82      164.63     27.19 o 
   2  15   4        4.90      -16.73     17.78 o 
   3  15   4       27.78       11.13     32.15 o 
   4  15   4        8.27       61.22     38.34 o 
  -3  16   4       36.13       65.54     39.57 o 
  -2  16   4       29.26      -11.75     32.15 o 
  -1  16   4       13.01       42.78     21.65 o 
   0  16   4       39.90       66.84     19.20 o 
   1  16   4       13.21       33.00     20.64 o 
   2  16   4       28.66       34.41     22.09 o 
   3  16   4       36.49       67.40     40.19 o 
  -3  17   4       24.08       91.51     46.38 o 
  -2  17   4      136.69      229.40     55.65 o 
  -1  17   4       19.79       37.72     35.25 o 
   0  17   4      160.18      183.01     27.99 o 
   1  17   4       20.03       19.71     29.06 o 
   2  17   4      134.85       98.93     45.76 o 
   3  17   4       23.98       48.23     40.81 o 
  -2  18   4       26.06       24.73     40.81 o 
  -1  18   4        5.76       63.07     42.05 o 
   0  18   4        4.88        9.89     35.25 o 
   1  18   4        6.23        7.42     36.48 o 
   2  18   4       26.46       31.54     38.34 o 
  -1  19   4        1.72      -19.79     33.39 o 
   1  19   4        1.68       21.64     39.57 o 
   1   0   5      285.55      285.77      6.32 o 
   2   0   5      768.24      754.86     13.54 o 
   3   0   5     2378.70     2433.98     37.39 o 
   4   0   5      491.52      505.23     26.94 o 
   5   0   5        1.97       17.71     19.87 o 
   6   0   5       91.35       75.44     21.64 o 
  -6   1   5        7.45        8.66     15.46 o 
  -5   1   5      238.29      265.10     18.30 o 
  -4   1   5       22.42       17.10     12.21 o 
  -3   1   5      110.42      105.93      7.76 o 
  -2   1   5     1802.05     1863.72     24.55 o 
  -1   1   5     2493.71     2333.86     28.26 o 
   0   1   5     2510.58     1608.91     56.89 o 
   1   1   5     2483.33     2314.53     32.29 o 
   2   1   5     1842.50     1899.57     37.53 o 
   3   1   5      120.16      125.98     11.04 o 
   4   1   5       22.23        5.13     11.87 o 
   5   1   5      238.70      295.37     25.77 o 
   6   1   5        7.35        4.33     46.99 o 
  -6   2   5       33.12       25.97     17.31 o 
  -5   2   5        0.53       -6.80     11.38 o 
  -4   2   5      337.06      323.58     13.94 o 
  -3   2   5      226.29      248.85      9.23 o 
  -2   2   5      748.74      742.61     15.04 o 
  -1   2   5      359.07      352.10      9.53 o 
   0   2   5    10886.60    10923.00    145.14 o 
   1   2   5      364.41      349.31     13.22 o 
   2   2   5      788.26      744.79     15.09 o 
   3   2   5      226.21      253.98     16.15 o 
   4   2   5      332.35      342.05     21.48 o 
   5   2   5        0.60       46.43     26.29 o 
   6   2   5       32.67       -9.89     52.56 o 
  -6   3   5       62.40       30.30     19.17 o 
  -5   3   5       27.08       44.38     16.73 o 
  -4   3   5       27.49       23.84      7.72 o 
  -3   3   5      460.66      477.02     16.01 o 
  -2   3   5     2167.77     2171.54     31.88 o 
  -1   3   5     8213.47     8300.39    132.31 o 
   0   3   5     4474.26     4426.80     81.30 o 
   1   3   5     8256.10     8348.78    129.13 o 
   2   3   5     2196.95     2148.33     38.31 o 
   3   3   5      460.69      464.57     15.47 o 
   4   3   5       27.19        3.68     16.35 o 
   5   3   5       28.07       39.57     20.55 o 
  -6   4   5       46.45       70.49     21.02 o 
  -5   4   5       69.80       78.22     16.77 o 
  -4   4   5      542.99      594.25     30.34 o 
  -3   4   5      104.68      122.71     10.70 o 
  -2   4   5      402.57      365.91     13.65 o 
  -1   4   5     4294.09     4477.42     74.87 o 
   0   4   5       12.10       10.16      5.47 o 
   1   4   5     4335.88     4441.65     82.56 o 
   2   4   5      418.91      388.70     13.95 o 
   3   4   5      104.36      116.99     13.12 o 
   4   4   5      546.80      553.20     27.21 o 
   5   4   5       66.33      100.15     19.12 o 
  -6   5   5        0.80      -14.84     17.93 o 
  -5   5   5        2.66       16.48     14.46 o 
  -4   5   5      187.99      192.46     17.18 o 
  -3   5   5       65.10       63.18      9.47 o 
  -2   5   5      516.94      537.03     38.06 o 
  -1   5   5      608.75      622.96     19.46 o 
   0   5   5      810.70      858.26     24.75 o 
   1   5   5      612.64      588.29     21.89 o 
   2   5   5      508.00      514.67     17.43 o 
   3   5   5       63.46       67.73     10.91 o 
   4   5   5      185.23      218.68     18.96 o 
   5   5   5        2.25       53.18     36.48 o 
  -6   6   5       13.31       -0.62     20.41 o 
  -5   6   5       32.54       38.11     23.85 o 
  -4   6   5      101.36      125.93     16.71 o 
  -3   6   5      418.17      417.93     24.26 o 
  -2   6   5     1106.23     1066.47     24.53 o 
  -1   6   5     1214.43     1266.25     44.15 o 
   0   6   5      454.12      366.04     33.23 o 
   1   6   5     1224.99     1286.35     35.45 o 
   2   6   5     1090.73     1087.62     49.44 o 
   3   6   5      422.01      370.14     23.60 o 
   4   6   5      103.22      115.84     18.17 o 
   5   6   5       32.55       13.60     16.70 o 
   6   6   5       13.29        8.04     16.70 o 
  -6   7   5       43.35       25.35     24.73 o 
  -5   7   5       13.01       -3.89     15.82 o 
  -4   7   5       51.56       41.80     18.22 o 
  -3   7   5      604.50      601.39     30.04 o 
  -2   7   5      683.39      667.70     20.01 o 
  -1   7   5     1598.76     1741.97     56.17 o 
   0   7   5     1635.82     1684.66     42.63 o 
   1   7   5     1576.08     1630.98     43.63 o 
   2   7   5      690.82      642.48     29.88 o 
   3   7   5      606.56      689.68     26.92 o 
   4   7   5       51.77       66.97     18.97 o 
   5   7   5       12.87       -7.42     17.31 o 
   6   7   5       43.22       67.40     23.50 o 
  -6   8   5        0.47       81.00     26.59 o 
  -5   8   5        4.69       67.40     26.59 o 
  -4   8   5       75.49       67.29     20.77 o 
  -3   8   5       85.65       64.98     22.57 o 
  -2   8   5      814.39      744.06     31.04 o 
  -1   8   5     1381.98     1462.77    123.67 o 
   0   8   5       77.26       86.93     13.93 o 
   1   8   5     1407.33     1518.76     42.61 o 
   2   8   5      821.56      817.38     31.14 o 
   3   8   5       88.00       88.08     17.37 o 
   4   8   5       76.27       55.65     19.00 o 
   5   8   5        4.09        0.62     21.02 o 
   6   8   5        0.41       19.17     19.17 o 
  -5   9   5       37.49       29.06     25.35 o 
  -4   9   5       95.71      115.36     24.30 o 
  -3   9   5      236.00      179.78     25.55 o 
  -2   9   5      120.34      139.83     24.50 o 
  -1   9   5      307.57      294.73     27.98 o 
   0   9   5      144.13      144.98     23.69 o 
   1   9   5      312.90      319.49     21.84 o 
   2   9   5      119.97      119.48     16.15 o 
   3   9   5      238.52      247.00     31.54 o 
   4   9   5       96.76      119.60     50.39 o 
   5   9   5       39.64       45.14     25.97 o 
  -5  10   5       57.32      138.51     37.72 o 
  -4  10   5        3.64        4.00     21.64 o 
  -3  10   5      134.29      131.25     24.00 o 
  -2  10   5       60.37       58.42     14.86 o 
  -1  10   5      209.43      214.52     26.01 o 
   0  10   5        5.51       19.63     10.34 o 
   1  10   5      218.31      251.66     21.32 o 
   2  10   5       59.91       50.90     14.72 o 
   3  10   5      140.46      103.12     22.36 o 
   4  10   5        3.51       28.64     19.02 o 
   5  10   5       57.59       60.60     30.30 o 
  -5  11   5       38.86       46.38     32.77 o 
  -4  11   5       52.65       76.67     31.54 o 
  -3  11   5       45.54       62.41     21.85 o 
  -2  11   5       62.20       66.19     16.17 o 
  -1  11   5      572.27      576.64     41.97 o 
   0  11   5       27.14       22.74     11.31 o 
   1  11   5      566.23      538.77     30.51 o 
   2  11   5       65.88       68.62     20.10 o 
   3  11   5       45.80       39.88     19.62 o 
   4  11   5       52.90       43.28     28.44 o 
   5  11   5       38.42       48.23     33.39 o 
  -5  12   5        3.54       30.30     35.25 o 
  -4  12   5      175.23      139.13     40.19 o 
  -3  12   5       92.69      108.50     25.99 o 
  -2  12   5       99.72      117.55     23.91 o 
  -1  12   5      110.63      118.18     43.59 o 
   0  12   5      293.60      254.72     22.33 o 
   1  12   5      110.96      137.10     29.11 o 
   2  12   5      103.19       79.81     21.85 o 
   3  12   5       93.21       56.15     21.85 o 
   4  12   5      176.02      181.17     41.43 o 
   5  12   5        3.73        3.09     31.54 o 
  -5  13   5       24.19       98.93     39.57 o 
  -4  13   5       38.03       61.83     37.10 o 
  -3  13   5       84.10       90.09     25.51 o 
  -2  13   5       59.70       33.49     19.60 o 
  -1  13   5       10.75        6.59     19.36 o 
   0  13   5       56.10       65.13     19.14 o 
   1  13   5       11.70       11.45     14.26 o 
   2  13   5       62.25       79.44     21.92 o 
   3  13   5       81.31       56.69     23.19 o 
   4  13   5       38.41       10.51     29.68 o 
   5  13   5       24.57       -1.24     32.15 o 
  -4  14   5        4.79       41.43     36.48 o 
  -3  14   5       11.08        3.71     31.54 o 
  -2  14   5       11.57       36.95     20.50 o 
  -1  14   5      130.43      168.38     38.43 o 
   0  14   5      440.21      448.22     31.29 o 
   1  14   5      136.91      132.02     21.64 o 
   2  14   5       11.22        1.66     18.35 o 
   3  14   5       10.41       25.12     22.88 o 
   4  14   5        5.33       19.17     33.39 o 
  -4  15   5       13.68       27.21     38.34 o 
  -3  15   5       13.86      -22.88     30.92 o 
  -2  15   5       32.92        2.16     25.04 o 
  -1  15   5      105.54       82.34     24.02 o 
   0  15   5      382.78      419.98     31.67 o 
   1  15   5      105.94      115.01     40.19 o 
   2  15   5       34.54       44.34     22.18 o 
   3  15   5       14.19       56.89     38.34 o 
   4  15   5       13.19      -11.75     32.77 o 
  -3  16   5       45.84       27.83     37.10 o 
  -2  16   5        0.64       19.17     34.63 o 
  -1  16   5       35.55       19.50     43.59 o 
   0  16   5        0.36      -13.40     13.40 o 
   1  16   5       37.83       79.77     23.62 o 
   2  16   5        0.51       -9.90     19.42 o 
   3  16   5       45.75       70.49     40.81 o 
  -3  17   5        8.90      -10.51     34.63 o 
  -2  17   5        8.00        3.71     35.25 o 
  -1  17   5        2.60       32.15     35.25 o 
   0  17   5       54.65       63.63     35.25 o 
   1  17   5        2.39       38.43     21.81 o 
   2  17   5        8.32       49.47     40.19 o 
   3  17   5        8.70      -32.15     32.15 o 
  -2  18   5        2.72       17.93     38.96 o 
  -1  18   5        0.23       -8.04     32.77 o 
   0  18   5       16.38      -11.75     31.54 o 
   1  18   5        0.36      -13.60     30.92 o 
   2  18   5        2.66      -30.92     30.92 o 
  -1  19   5        8.63       49.47     39.57 o 
   1  19   5        8.73       -7.42     37.72 o 
   0   0   6      154.54      158.29      7.63 o 
   1   0   6       28.19       23.55      3.23 o 
   2   0   6       13.94       14.78      4.07 o 
   3   0   6      138.83      135.26     11.78 o 
   4   0   6      225.92      244.40     21.14 o 
   5   0   6        1.96       46.42     39.57 o 
   6   0   6        9.95       17.93     19.17 o 
  -6   1   6       18.46       23.50     17.31 o 
  -5   1   6       57.75       50.66     12.71 o 
  -4   1   6       18.32       32.46      7.31 o 
  -3   1   6      566.27      554.68     14.75 o 
  -2   1   6      706.29      715.35     12.23 o 
  -1   1   6      170.53      157.08      5.64 o 
   0   1   6     2577.74     2492.56     42.50 o 
   1   1   6      163.00      151.78      5.63 o 
   2   1   6      733.88      737.19     20.48 o 
   3   1   6      569.43      539.36     16.94 o 
   4   1   6       19.37       11.04      9.52 o 
   5   1   6       57.51       69.63     27.45 o 
  -6   2   6       65.85       72.96     21.02 o 
  -5   2   6      331.87      276.55     27.69 o 
  -4   2   6      727.28      733.44     18.95 o 
  -3   2   6      338.57      307.71     11.71 o 
  -2   2   6     1630.68     1695.09     27.56 o 
  -1   2   6    12051.32    12342.77    167.85 o 
   0   2   6    60924.59    59036.81   1290.41 o 
   1   2   6    11940.64    12319.71    154.80 o 
   2   2   6     1610.55     1697.89     28.27 o 
   3   2   6      348.90      313.32     17.77 o 
   4   2   6      720.77      738.69     26.75 o 
   5   2   6      324.60      306.88     39.33 o 
  -6   3   6        9.03       -3.09     17.31 o 
  -5   3   6      336.77      330.72     19.60 o 
  -4   3   6      182.08      182.06     11.97 o 
  -3   3   6       36.96       39.73      6.99 o 
  -2   3   6      637.27      697.78     15.85 o 
  -1   3   6     4026.23     3920.26     69.42 o 
   0   3   6    46854.81    48103.05    699.48 o 
   1   3   6     4154.67     4176.35     67.68 o 
   2   3   6      652.93      668.64     21.62 o 
   3   3   6       38.60       33.88     12.85 o 
   4   3   6      175.81      162.42     24.63 o 
   5   3   6      331.72      352.53     53.36 o 
  -6   4   6       14.93       21.64     18.55 o 
  -5   4   6       19.25       12.24     14.05 o 
  -4   4   6      278.00      263.37     16.84 o 
  -3   4   6     1759.87     1851.79     36.72 o 
  -2   4   6       38.43       36.24      5.79 o 
  -1   4   6     4286.78     4381.21     74.25 o 
   0   4   6     4494.91     4595.10     86.35 o 
   1   4   6     4304.67     4425.70     74.17 o 
   2   4   6       43.34       34.04      6.34 o 
   3   4   6     1759.32     1769.82     40.20 o 
   4   4   6      273.67      288.59     35.25 o 
   5   4   6       19.53       30.49     16.42 o 
  -6   5   6        8.45       27.83     19.79 o 
  -5   5   6       20.94       33.27     15.41 o 
  -4   5   6       33.04       23.85     10.23 o 
  -3   5   6      336.71      352.55     25.79 o 
  -2   5   6      237.91      232.23     13.59 o 
  -1   5   6      149.23      147.63     10.98 o 
   0   5   6        9.69        6.18      6.37 o 
   1   5   6      150.89      142.29     12.46 o 
   2   5   6      243.96      218.42     15.38 o 
   3   5   6      337.92      349.49     21.42 o 
   4   5   6       32.28       55.87     14.87 o 
   5   5   6       20.36      -27.21     27.21 o 
  -6   6   6        9.57      -16.08     18.55 o 
  -5   6   6        7.76       25.10     12.49 o 
  -4   6   6      126.74      126.57     16.80 o 
  -3   6   6       17.98       29.83      7.99 o 
  -2   6   6       77.61       80.89      9.06 o 
  -1   6   6       51.62       56.30     15.46 o 
   0   6   6       21.79       11.49      7.19 o 
   1   6   6       50.07       52.79      9.99 o 
   2   6   6       74.59       87.44     10.53 o 
   3   6   6       18.00       25.66      8.05 o 
   4   6   6      128.35      144.68     18.29 o 
   5   6   6        7.26       -9.28     15.46 o 
   6   6   6        9.67      -16.08     16.08 o 
  -6   7   6       10.93       17.31     22.88 o 
  -5   7   6       21.45       22.82     18.26 o 
  -4   7   6       71.42       42.45     18.49 o 
  -3   7   6       14.30       19.91     11.65 o 
  -2   7   6      486.22      509.95     21.41 o 
  -1   7   6      225.43      214.31     21.86 o 
   0   7   6     4978.94     5230.21    102.93 o 
   1   7   6      219.64      249.82     17.65 o 
   2   7   6      474.70      471.37     23.99 o 
   3   7   6       13.84       30.32     15.01 o 
   4   7   6       72.61       59.43     18.22 o 
   5   7   6       21.70        9.28     18.55 o 
   6   7   6       11.72       19.79     22.26 o 
  -6   8   6        7.63       -8.04     25.97 o 
  -5   8   6       51.06       57.51     26.59 o 
  -4   8   6      162.78      172.23     32.46 o 
  -3   8   6      251.71      241.66     27.56 o 
  -2   8   6      682.85      649.84     28.79 o 
  -1   8   6     1915.28     2035.14     83.78 o 
   0   8   6      812.65      693.76     44.02 o 
   1   8   6     1886.59     2034.74     73.26 o 
   2   8   6      675.53      647.02     44.51 o 
   3   8   6      258.72      242.64     23.08 o 
   4   8   6      165.10      182.92     25.40 o 
   5   8   6       51.83       89.66     26.59 o 
   6   8   6        7.83       42.05     19.17 o 
  -5   9   6        4.14       -7.42     23.50 o 
  -4   9   6      298.46      236.27     30.37 o 
  -3   9   6      734.48      767.30     45.16 o 
  -2   9   6      799.88      773.05     38.65 o 
  -1   9   6      190.03      195.91     24.70 o 
   0   9   6     1083.50     1145.71     36.39 o 
   1   9   6      177.18      215.79     18.55 o 
   2   9   6      817.18      798.62     32.60 o 
   3   9   6      747.16      741.51     47.30 o 
   4   9   6      308.25      314.90     32.68 o 
   5   9   6        4.69        7.42     22.88 o 
  -5  10   6        8.92       36.48     30.30 o 
  -4  10   6       63.73       44.36     20.97 o 
  -3  10   6      342.91      366.03     35.58 o 
  -2  10   6      140.77      129.37     19.27 o 
  -1  10   6      778.38      811.83     43.28 o 
   0  10   6        2.40       -0.03      8.90 o 
   1  10   6      788.05      870.48     34.17 o 
   2  10   6      147.58      117.25     17.49 o 
   3  10   6      350.21      346.63     33.63 o 
   4  10   6       64.03       55.31     21.24 o 
   5  10   6        9.10        7.42     25.97 o 
  -5  11   6       26.03       22.26     30.92 o 
  -4  11   6       34.87       14.22     27.83 o 
  -3  11   6       30.76       12.11     24.73 o 
  -2  11   6        5.48       29.19     18.10 o 
  -1  11   6       34.61       28.75     18.80 o 
   0  11   6       18.58       23.60     11.31 o 
   1  11   6       33.72       56.61     14.53 o 
   2  11   6        5.55        4.69     28.75 o 
   3  11   6       29.51       36.84     19.36 o 
   4  11   6       34.93       19.79     27.83 o 
   5  11   6       26.32       25.35     32.15 o 
  -5  12   6       16.15       -2.47     30.30 o 
  -4  12   6        4.58       17.93     30.30 o 
  -3  12   6       29.49       54.32     22.00 o 
  -2  12   6      100.22       37.35     18.87 o 
  -1  12   6      131.46      140.89     24.68 o 
   0  12   6        0.56       -6.70     10.06 o 
   1  12   6      131.56      142.75     18.97 o 
   2  12   6       98.98      100.59     22.44 o 
   3  12   6       29.31       30.24     19.45 o 
   4  12   6        4.62       35.25     29.68 o 
   5  12   6       16.20       27.83     33.39 o 
  -5  13   6       42.39       22.88     37.10 o 
  -4  13   6       48.66       74.82     37.72 o 
  -3  13   6       58.65       87.81     25.35 o 
  -2  13   6       61.16       65.27     21.84 o 
  -1  13   6       70.54       55.73     22.80 o 
   0  13   6       55.38       44.86     15.05 o 
   1  13   6       71.51       69.46     17.39 o 
   2  13   6       60.67       38.39     22.57 o 
   3  13   6       58.10       49.69     32.46 o 
   4  13   6       48.74       38.34     32.15 o 
   5  13   6       42.56       69.87     38.96 o 
  -4  14   6       32.21       59.98     37.10 o 
  -3  14   6       81.61       72.96     37.10 o 
  -2  14   6      115.72      141.93     27.64 o 
  -1  14   6      199.97      205.32     32.08 o 
   0  14   6      440.42      427.51     30.71 o 
   1  14   6      196.96      193.69     23.66 o 
   2  14   6      114.97      111.71     25.62 o 
   3  14   6       84.94       93.27     26.94 o 
   4  14   6       31.35       36.48     35.86 o 
  -4  15   6        5.61       63.69     42.67 o 
  -3  15   6       35.67       96.46     42.05 o 
  -2  15   6      180.19      164.22     29.99 o 
  -1  15   6        8.17        6.89     11.40 o 
   0  15   6      135.94      165.24     28.24 o 
   1  15   6        8.36       -3.26     17.51 o 
   2  15   6      183.51      218.16     31.84 o 
   3  15   6       35.85       81.00     39.57 o 
   4  15   6        4.79       -3.09     35.25 o 
  -3  16   6       20.80       -3.09     35.25 o 
  -2  16   6        3.40      -20.41     29.06 o 
  -1  16   6       11.32       11.62     19.79 o 
   0  16   6        0.24       31.07     16.07 o 
   1  16   6       11.07       18.15     19.66 o 
   2  16   6        3.32       18.83     52.87 o 
   3  16   6       20.10       27.83     36.48 o 
  -3  17   6        3.86      -16.08     34.01 o 
  -2  17   6       10.51        4.33     34.01 o 
  -1  17   6       31.20       52.56     37.72 o 
   0  17   6       48.14       27.78     24.88 o 
   1  17   6       31.50       43.15     23.18 o 
   2  17   6       10.65       -1.86     33.39 o 
   3  17   6        3.90      -24.12     30.92 o 
  -2  18   6       11.02       -1.24     40.81 o 
  -1  18   6       19.94       -9.28     36.48 o 
   0  18   6       43.53      -19.79     32.15 o 
   1  18   6       20.13       12.37     35.86 o 
   2  18   6       11.11       24.12     38.96 o 
  -1  19   6        0.23       -6.80     36.48 o 
   1  19   6        0.28        5.57     38.96 o 
   1   0   7       25.80       28.91      3.69 o 
   2   0   7      311.05      274.24      9.99 o 
   3   0   7      964.51     1012.92     18.54 o 
   4   0   7      371.38      388.11     26.11 o 
   5   0   7        3.92       40.66     26.32 o 
   6   0   7        1.64        6.80     18.55 o 
  -6   1   7       20.64        0.62     18.55 o 
  -5   1   7      117.95       86.35     19.16 o 
  -4   1   7      416.43      420.60     15.60 o 
  -3   1   7     1288.02     1334.54     22.53 o 
  -2   1   7      555.49      532.41      9.99 o 
  -1   1   7       23.55       13.37      4.76 o 
   0   1   7     1038.97     1077.49     20.45 o 
   1   1   7       25.12       15.90      3.95 o 
   2   1   7      549.77      535.16     14.46 o 
   3   1   7     1288.23     1347.14     31.06 o 
   4   1   7      411.63      436.10     21.43 o 
   5   1   7      120.22      140.37     31.34 o 
  -6   2   7       52.71       79.15     22.88 o 
  -5   2   7       45.65       40.93     38.01 o 
  -4   2   7      278.89      254.05     12.63 o 
  -3   2   7      763.54      756.13     15.73 o 
  -2   2   7      206.33      182.98      7.68 o 
  -1   2   7      471.59      522.27     16.79 o 
   0   2   7     5828.13     6143.54     86.20 o 
   1   2   7      445.96      476.00     15.69 o 
   2   2   7      201.48      193.10     12.81 o 
   3   2   7      764.78      761.64     21.97 o 
   4   2   7      278.61      252.70     18.59 o 
   5   2   7       44.12       62.19     20.90 o 
  -6   3   7        6.32        9.89     19.17 o 
  -5   3   7       16.24        9.53     13.85 o 
  -4   3   7       62.51       30.91      8.26 o 
  -3   3   7      285.48      310.31     14.31 o 
  -2   3   7      394.96      389.55     13.41 o 
  -1   3   7     2517.33     2434.79     55.59 o 
   0   3   7     1487.02     1637.69     29.81 o 
   1   3   7     2506.23     2412.94     39.83 o 
   2   3   7      396.85      408.96     20.55 o 
   3   3   7      280.94      279.93     17.30 o 
   4   3   7       61.26       52.32     19.25 o 
   5   3   7       14.32       23.58     14.76 o 
  -6   4   7       28.11       46.99     21.64 o 
  -5   4   7       11.89       18.27     21.05 o 
  -4   4   7      735.15      766.71     21.02 o 
  -3   4   7        4.06        9.55     10.11 o 
  -2   4   7      143.66      139.55      8.08 o 
  -1   4   7     2824.95     2990.80     54.22 o 
   0   4   7     2939.14     2865.73     57.80 o 
   1   4   7     2830.75     2981.42     61.88 o 
   2   4   7      155.09      155.07      9.28 o 
   3   4   7        4.68        7.07      8.10 o 
   4   4   7      728.92      677.08     37.72 o 
   5   4   7       10.73        3.61     16.70 o 
  -6   5   7       21.09       32.77     22.88 o 
  -5   5   7       25.67       54.79     22.24 o 
  -4   5   7       20.84       30.22     10.55 o 
  -3   5   7      809.11      839.26     28.56 o 
  -2   5   7      157.27      170.38     12.10 o 
  -1   5   7     1692.06     1651.07     35.81 o 
   0   5   7     2891.22     3135.78     63.91 o 
   1   5   7     1693.57     1650.56     40.57 o 
   2   5   7      150.95      145.85     11.02 o 
   3   5   7      817.14      826.80     38.20 o 
   4   5   7       20.61       33.39     16.70 o 
   5   5   7       26.18       97.08     38.96 o 
   6   5   7       22.13       22.88     17.31 o 
  -6   6   7        4.12        8.04     21.64 o 
  -5   6   7       35.14       39.53     11.73 o 
  -4   6   7      373.45      391.48     25.79 o 
  -3   6   7      132.80      166.74     12.31 o 
  -2   6   7      212.83      198.57     12.20 o 
  -1   6   7      373.85      382.29     25.10 o 
   0   6   7      342.61      367.73     24.67 o 
   1   6   7      384.07      360.30     19.92 o 
   2   6   7      229.44      217.03     31.06 o 
   3   6   7      133.93      110.21     19.77 o 
   4   6   7      369.13      366.48     25.42 o 
   5   6   7       35.95       38.96     17.93 o 
   6   6   7        4.28       19.79     19.79 o 
  -6   7   7       44.01       32.77     25.35 o 
  -5   7   7       30.40       34.63     24.12 o 
  -4   7   7       40.31       30.21     27.52 o 
  -3   7   7      147.81      160.14     14.13 o 
  -2   7   7      376.05      375.25     22.44 o 
  -1   7   7      326.02      329.06     41.12 o 
   0   7   7      406.37      387.08     27.69 o 
   1   7   7      333.01      351.36     24.31 o 
   2   7   7      376.22      378.15     22.69 o 
   3   7   7      144.49      147.46     27.48 o 
   4   7   7       41.36       56.49     18.89 o 
   5   7   7       31.79       32.77     20.41 o 
   6   7   7       43.93      114.39     27.83 o 
  -6   8   7        5.26        3.09     25.35 o 
  -5   8   7       14.64       19.17     24.73 o 
  -4   8   7       45.94       34.06     19.72 o 
  -3   8   7     1076.28     1071.27     49.61 o 
  -2   8   7      213.43      193.26     16.33 o 
  -1   8   7     1190.24     1266.08     49.62 o 
   0   8   7       36.74       51.54     11.27 o 
   1   8   7     1211.19     1189.97     37.42 o 
   2   8   7      212.80      222.80     19.43 o 
   3   8   7     1081.01     1104.55     40.96 o 
   4   8   7       46.87       44.89     31.54 o 
   5   8   7       15.04       45.76     24.12 o 
   6   8   7        5.20       20.41     17.93 o 
  -5   9   7       48.61       69.87     30.92 o 
  -4   9   7      134.58      130.01     25.51 o 
  -3   9   7      173.14      105.75     22.69 o 
  -2   9   7      411.32      380.48     26.36 o 
  -1   9   7      330.49      291.87     34.94 o 
   0   9   7      441.82      437.51     23.32 o 
   1   9   7      324.55      311.04     22.16 o 
   2   9   7      419.86      392.33     25.64 o 
   3   9   7      177.03      198.59     22.31 o 
   4   9   7      135.92      134.38     24.91 o 
   5   9   7       48.22       82.86     28.44 o 
  -5  10   7       20.48       63.69     34.01 o 
  -4  10   7       27.25        7.60     18.49 o 
  -3  10   7       14.09        0.08     33.70 o 
  -2  10   7      767.25      739.55     34.09 o 
  -1  10   7      636.70      623.79     39.72 o 
   0  10   7      544.87      562.21     26.78 o 
   1  10   7      638.55      605.08     41.31 o 
   2  10   7      783.02      760.09     33.30 o 
   3  10   7       14.65       17.95     17.42 o 
   4  10   7       29.81       30.97     18.79 o 
   5  10   7       20.65       55.03     28.44 o 
  -5  11   7       17.52       -9.28     27.21 o 
  -4  11   7       19.12       -8.04     24.73 o 
  -3  11   7       63.87       62.65     21.56 o 
  -2  11   7      539.30      473.58     31.69 o 
  -1  11   7        7.82        1.27     16.55 o 
   0  11   7      477.33      496.11     28.19 o 
   1  11   7        7.21       20.12     12.08 o 
   2  11   7      543.91      531.08     39.76 o 
   3  11   7       64.00       77.68     22.95 o 
   4  11   7       18.51      -12.37     25.35 o 
   5  11   7       17.79        9.89     30.30 o 
  -5  12   7       13.34       34.63     33.39 o 
  -4  12   7       44.70       48.23     30.30 o 
  -3  12   7        2.30       -8.66     17.49 o 
  -2  12   7      137.73      132.65     24.19 o 
  -1  12   7      646.24      641.48     58.74 o 
   0  12   7       85.20       80.94     15.88 o 
   1  12   7      635.58      650.61     34.48 o 
   2  12   7      136.49      177.06     26.63 o 
   3  12   7        2.06      -15.05     16.83 o 
   4  12   7       43.05       63.07     32.77 o 
   5  12   7       14.38       63.07     37.10 o 
  -4  13   7        2.29       19.17     30.92 o 
  -3  13   7        3.98       -3.06     19.36 o 
  -2  13   7      278.51      307.99     34.85 o 
  -1  13   7      242.95      236.23     32.99 o 
   0  13   7      232.77      264.36     23.92 o 
   1  13   7      245.91      293.51     26.33 o 
   2  13   7      275.03      231.90     34.01 o 
   3  13   7        4.22       -7.49     35.55 o 
   4  13   7        1.96        3.71     30.92 o 
  -4  14   7        7.84       59.36     40.19 o 
  -3  14   7        6.04      -28.44     29.68 o 
  -2  14   7      130.57      120.07     25.55 o 
  -1  14   7      180.99      209.57     45.75 o 
   0  14   7        9.53       36.95     15.22 o 
   1  14   7      179.55      189.95     23.45 o 
   2  14   7      133.43      143.64     27.45 o 
   3  14   7        5.24       29.13     22.25 o 
   4  14   7        7.64       34.63     35.25 o 
  -4  15   7        7.30       -2.47     35.25 o 
  -3  15   7        7.59       45.14     37.10 o 
  -2  15   7      136.24       70.49     38.96 o 
  -1  15   7       52.10       57.49     25.12 o 
   0  15   7        2.34       11.67     14.45 o 
   1  15   7       50.42       52.77     21.65 o 
   2  15   7      136.85       74.20     38.34 o 
   3  15   7        7.33        9.89     35.86 o 
   4  15   7        7.49      -16.08     34.01 o 
  -3  16   7       10.70        6.18     37.10 o 
  -2  16   7        3.48       -3.71     31.54 o 
  -1  16   7      119.45      100.24     28.13 o 
   0  16   7       48.88       58.25     17.30 o 
   1  16   7      118.82      135.47     26.84 o 
   2  16   7        3.66        4.28     20.77 o 
   3  16   7       10.83      -29.68     29.68 o 
  -3  17   7       10.05      -30.30     33.39 o 
  -2  17   7        2.28       10.51     37.10 o 
  -1  17   7       86.44      153.35     46.38 o 
   0  17   7       74.43      130.58     31.03 o 
   1  17   7       86.70       50.14     24.12 o 
   2  17   7        2.58      -21.02     32.15 o 
   3  17   7        9.62       55.03     38.96 o 
  -2  18   7       10.59      -20.41     36.48 o 
  -1  18   7       51.63       60.60     44.52 o 
   0  18   7       19.35       50.70     40.81 o 
   1  18   7       53.53      103.26     45.14 o 
   2  18   7       10.54       14.84     40.81 o 
  -1  19   7        3.41      -32.15     32.15 o 
   1  19   7        3.57        8.04     37.72 o 
   0   0   8     6743.12     6266.73    102.24 o 
   1   0   8     5520.42     5366.78     67.00 o 
   2   0   8      891.88      909.34     16.63 o 
   3   0   8      348.04      363.07     17.92 o 
   4   0   8     1416.49     1421.00     44.45 o 
   5   0   8      795.32      829.41     55.40 o 
   6   0   8      105.24      151.49     27.83 o 
  -6   1   8       66.30       94.61     25.35 o 
  -5   1   8      222.17      214.21     49.20 o 
  -4   1   8      958.44      921.64     22.79 o 
  -3   1   8      168.98      181.51      8.90 o 
  -2   1   8      186.55      197.42      6.66 o 
  -1   1   8     5614.31     5292.05     80.32 o 
   0   1   8     1402.11     1209.50     22.76 o 
   1   1   8     5544.70     5315.19     64.62 o 
   2   1   8      170.15      154.79      9.68 o 
   3   1   8      178.56      197.35     13.82 o 
   4   1   8      960.29      950.05     30.18 o 
   5   1   8      216.97      240.45     36.01 o 
  -6   2   8        5.20       -4.95     19.79 o 
  -5   2   8       16.67       23.36     13.00 o 
  -4   2   8       62.95       68.38      8.84 o 
  -3   2   8      413.90      424.45     11.06 o 
  -2   2   8      284.46      280.58      9.29 o 
  -1   2   8      655.12      601.80     14.93 o 
   0   2   8      744.66      730.43     17.74 o 
   1   2   8      658.02      601.00     15.86 o 
   2   2   8      284.44      270.58     15.34 o 
   3   2   8      420.71      403.37     16.52 o 
   4   2   8       64.88       73.84     13.60 o 
   5   2   8       16.27       20.69     14.07 o 
  -6   3   8        3.55        2.47     19.79 o 
  -5   3   8        2.84       -4.33      9.91 o 
  -4   3   8       52.03       48.29      9.69 o 
  -3   3   8       83.56       89.70      8.20 o 
  -2   3   8       69.23       58.00      5.99 o 
  -1   3   8      705.63      688.14     18.16 o 
   0   3   8        4.05       12.37      5.66 o 
   1   3   8      701.72      715.70     17.97 o 
   2   3   8       66.99       56.48      8.41 o 
   3   3   8       85.22       76.94     13.62 o 
   4   3   8       52.81       65.37     20.58 o 
   5   3   8        3.22       17.53     14.48 o 
  -6   4   8        0.42      -19.17     19.17 o 
  -5   4   8       29.51       40.76     16.53 o 
  -4   4   8      114.57      122.31     11.75 o 
  -3   4   8      211.66      211.79     13.92 o 
  -2   4   8     1668.30     1658.08     35.36 o 
  -1   4   8     6737.35     6720.46    108.37 o 
   0   4   8       30.16       20.34      7.94 o 
   1   4   8     6736.25     6617.07    123.97 o 
   2   4   8     1691.03     1687.89     29.58 o 
   3   4   8      218.57      228.00     16.28 o 
   4   4   8      115.08      111.92     19.79 o 
   5   4   8       29.12       28.10     36.17 o 
  -6   5   8       12.15       11.13     21.64 o 
  -5   5   8      140.22      122.53     20.45 o 
  -4   5   8       23.69       33.16     10.52 o 
  -3   5   8      417.77      462.29     17.86 o 
  -2   5   8     3946.73     4004.85     59.39 o 
  -1   5   8     2151.42     2300.58     45.91 o 
   0   5   8     7009.87     7224.17    133.01 o 
   1   5   8     2229.13     2327.60     59.94 o 
   2   5   8     3973.17     4132.25     76.54 o 
   3   5   8      414.07      424.21     30.47 o 
   4   5   8       23.34       37.10     17.93 o 
   6   5   8       12.74        2.47     16.70 o 
  -6   6   8       10.84       12.37     22.88 o 
  -5   6   8       46.04       54.32     13.81 o 
  -4   6   8      156.85      144.59     64.00 o 
  -3   6   8      312.56      311.14     19.63 o 
  -2   6   8      570.90      609.56     18.80 o 
  -1   6   8     4245.44     4384.53     89.00 o 
   0   6   8    10492.03    11055.84    198.95 o 
   1   6   8     4273.50     4323.00     88.25 o 
   2   6   8      559.29      574.32     24.76 o 
   3   6   8      298.15      289.12     18.53 o 
   4   6   8      153.21      154.90     21.16 o 
   5   6   8       44.71       47.61     17.93 o 
   6   6   8       12.13       38.96     21.64 o 
  -6   7   8        1.87       10.51     25.35 o 
  -5   7   8       12.24       -5.95     13.81 o 
  -4   7   8      103.27      137.83     23.75 o 
  -3   7   8      791.38      754.57     25.98 o 
  -2   7   8      450.39      458.00     18.90 o 
  -1   7   8      397.72      424.38     59.05 o 
   0   7   8      350.30      404.64     20.26 o 
   1   7   8      397.95      425.72     22.08 o 
   2   7   8      453.12      484.01     25.14 o 
   3   7   8      799.93      854.47     33.98 o 
   4   7   8      104.64      155.28     22.88 o 
   5   7   8       12.49        6.18     17.93 o 
   6   7   8        2.03       -5.57     22.26 o 
  -6   8   8        5.57      -23.50     23.50 o 
  -5   8   8       22.71       27.21     27.83 o 
  -4   8   8      139.07      110.44     25.66 o 
  -3   8   8      295.65      294.76     21.23 o 
  -2   8   8      192.23      206.82     16.63 o 
  -1   8   8      122.46      135.85     19.89 o 
   0   8   8      111.98      106.83     12.55 o 
   1   8   8      123.37      127.36     15.45 o 
   2   8   8      195.11      203.78     18.72 o 
   3   8   8      299.94      367.26     33.66 o 
   4   8   8      142.11      200.70     28.13 o 
   5   8   8       22.87       23.50     21.64 o 
   6   8   8        5.47        6.18     16.08 o 
  -5   9   8       16.88       58.74     31.54 o 
  -4   9   8        9.07       11.48     24.12 o 
  -3   9   8       40.68       -5.44     15.28 o 
  -2   9   8      183.95      154.66     18.08 o 
  -1   9   8      106.29       84.33     18.58 o 
   0   9   8       19.10       11.30      9.37 o 
   1   9   8      109.05       82.60     13.63 o 
   2   9   8      183.81      190.45     19.61 o 
   3   9   8       40.86       66.21     17.19 o 
   4   9   8        8.76       33.60     19.10 o 
   5   9   8       16.33       57.51     27.83 o 
  -5  10   8       42.51       13.60     29.68 o 
  -4  10   8        2.91       15.46     19.45 o 
  -3  10   8      245.26      181.28     27.11 o 
  -2  10   8      156.63      145.02     19.50 o 
  -1  10   8       25.33       39.44     17.27 o 
   0  10   8     1164.44     1180.35     38.59 o 
   1  10   8       24.98       26.61     13.40 o 
   2  10   8      159.50      171.04     19.99 o 
   3  10   8      246.31      253.82     30.71 o 
   4  10   8        2.27        3.71     23.50 o 
   5  10   8       42.32       76.67     30.92 o 
  -5  11   8       16.58       87.19     37.72 o 
  -4  11   8       10.90       26.59     29.68 o 
  -3  11   8       75.80       88.58     23.12 o 
  -2  11   8        5.28       34.44     25.17 o 
  -1  11   8      819.15      715.33     48.09 o 
   0  11   8       50.80       73.68     14.36 o 
   1  11   8      834.46      767.90     33.81 o 
   2  11   8        6.07       34.59     27.21 o 
   3  11   8       79.82      103.57     24.26 o 
   4  11   8       11.61       17.93     25.97 o 
   5  11   8       16.14       -7.42     29.06 o 
  -5  12   8        5.75       58.12     37.72 o 
  -4  12   8        3.62      -11.13     27.21 o 
  -3  12   8      344.56      327.52     67.40 o 
  -2  12   8      234.29      286.67     31.92 o 
  -1  12   8      145.29      133.65     24.73 o 
   0  12   8      282.50      244.62     22.10 o 
   1  12   8      141.98      137.60     19.34 o 
   2  12   8      231.42      243.38     29.93 o 
   3  12   8      335.74      310.28     44.21 o 
   4  12   8        2.98       -8.04     27.83 o 
   5  12   8        5.78       17.93     32.77 o 
  -4  13   8        7.41       -6.18     30.30 o 
  -3  13   8       48.51       77.29     37.10 o 
  -2  13   8       45.59       59.38     21.69 o 
  -1  13   8      201.01      244.83     31.20 o 
   0  13   8        1.59        5.11     12.46 o 
   1  13   8      202.80      261.21     30.25 o 
   2  13   8       42.69       62.38     21.74 o 
   3  13   8       49.08       41.51     21.82 o 
   4  13   8        7.21       22.88     33.39 o 
  -4  14   8        8.28       52.56     38.96 o 
  -3  14   8        4.22      -25.97     25.97 o 
  -2  14   8       31.44       54.37     22.53 o 
  -1  14   8       13.91       11.96     13.28 o 
   0  14   8       54.98       56.72     16.55 o 
   1  14   8       13.91       18.64     15.74 o 
   2  14   8       31.52       74.67     24.12 o 
   3  14   8        4.33        9.22     20.05 o 
   4  14   8        8.06       34.63     36.48 o 
  -4  15   8        6.28      -12.37     34.63 o 
  -3  15   8       13.57       51.32     39.57 o 
  -2  15   8       12.91       58.74     38.34 o 
  -1  15   8        8.60       28.64     21.37 o 
   0  15   8      155.33      166.54     42.97 o 
   1  15   8        8.23      -13.77     28.75 o 
   2  15   8       12.77        6.24     39.26 o 
   3  15   8       13.46       24.73     35.25 o 
   4  15   8        6.11       52.56     38.96 o 
  -3  16   8       59.30       81.62     43.28 o 
  -2  16   8       15.64       25.35     34.01 o 
  -1  16   8        7.54       54.44     22.19 o 
   0  16   8        6.17      -19.00     19.00 o 
   1  16   8        7.73       29.70     20.91 o 
   2  16   8       15.75       34.12     22.98 o 
   3  16   8       59.60      119.34     43.90 o 
  -3  17   8       19.66      -28.44     34.01 o 
  -2  17   8      189.66      187.36     56.27 o 
  -1  17   8       21.61       34.01     37.10 o 
   0  17   8       24.05       22.06     24.82 o 
   1  17   8       20.63       19.79     35.25 o 
   2  17   8      190.04      256.61     57.51 o 
   3  17   8       20.19       68.02     41.43 o 
  -2  18   8       34.09       65.54     43.90 o 
  -1  18   8       36.18       36.48     40.19 o 
   0  18   8        5.24       -1.24     34.01 o 
   1  18   8       36.39       61.22     39.57 o 
   2  18   8       34.69       21.02     39.57 o 
  -1  19   8       12.65       -3.09     36.48 o 
   1  19   8       12.60       -6.80     37.72 o 
   1   0   9      359.98      314.40      9.86 o 
   2   0   9       36.02       36.27      7.81 o 
   3   0   9     1111.13     1070.91     22.28 o 
   4   0   9      157.98      159.43     15.65 o 
   5   0   9      105.77       74.82     42.67 o 
   6   0   9       81.76       84.09     27.21 o 
  -6   1   9       10.83       14.84     21.64 o 
  -5   1   9       70.62       60.20     20.84 o 
  -4   1   9      268.77      291.52     19.31 o 
  -3   1   9       59.26       62.07      6.57 o 
  -2   1   9       84.76       78.90      4.90 o 
  -1   1   9     1748.19     1593.70     27.91 o 
   0   1   9     4144.18     4082.18     56.77 o 
   1   1   9     1714.18     1605.52     23.84 o 
   2   1   9       82.58       66.71     10.19 o 
   3   1   9       62.45       65.11      6.46 o 
   4   1   9      257.95      238.29     18.58 o 
   5   1   9       68.28      129.63     30.75 o 
  -6   2   9       40.17       54.41     23.50 o 
  -5   2   9       25.55       12.39     15.31 o 
  -4   2   9      353.32      355.60     14.93 o 
  -3   2   9      181.19      181.72      9.33 o 
  -2   2   9      690.12      653.26     13.70 o 
  -1   2   9     1391.19     1341.11     24.66 o 
   0   2   9     2308.98     2153.44     41.32 o 
   1   2   9     1384.26     1341.31     26.41 o 
   2   2   9      693.22      632.16     23.24 o 
   3   2   9      178.83      176.99     13.94 o 
   4   2   9      356.25      345.16     21.40 o 
   5   2   9       23.79       44.38     15.44 o 
  -6   3   9       15.49       12.37     21.64 o 
  -5   3   9       24.40        3.14     10.57 o 
  -4   3   9      197.69      177.01     13.75 o 
  -3   3   9     1028.07      964.67     22.85 o 
  -2   3   9      236.23      228.33      9.05 o 
  -1   3   9     2090.84     2022.78     36.45 o 
   0   3   9      360.87      352.39     14.71 o 
   1   3   9     2078.49     2046.98     48.47 o 
   2   3   9      234.10      252.63     12.14 o 
   3   3   9     1038.89     1022.92     32.08 o 
   4   3   9      193.93      195.01     15.51 o 
   5   3   9       23.63       40.49     16.39 o 
  -6   4   9       43.24       45.14     25.35 o 
  -5   4   9       22.75       34.98     16.35 o 
  -4   4   9      341.56      329.34     18.31 o 
  -3   4   9      544.02      594.89     20.44 o 
  -2   4   9     1730.66     1779.73     28.69 o 
  -1   4   9     1614.08     1531.90     30.67 o 
   0   4   9        3.07        3.39      4.68 o 
   1   4   9     1604.35     1462.23     32.86 o 
   2   4   9     1741.93     1788.23     31.10 o 
   3   4   9      529.58      511.36     50.72 o 
   4   4   9      347.54      317.83     28.44 o 
   5   4   9       22.76       77.66     44.52 o 
   6   4   9       41.96        4.33     16.70 o 
  -6   5   9       19.81       -1.86     21.64 o 
  -5   5   9       16.23       26.21     20.32 o 
  -4   5   9      166.94      168.92     15.55 o 
  -3   5   9       17.69       22.54      7.62 o 
  -2   5   9     1649.55     1669.12     30.62 o 
  -1   5   9      128.77      180.46     12.88 o 
   0   5   9       69.58       50.59     14.55 o 
   1   5   9      130.07      193.05     14.85 o 
   2   5   9     1661.52     1725.64     34.52 o 
   3   5   9       17.55       13.01      7.41 o 
   4   5   9      160.36      152.73     24.73 o 
   6   5   9       19.26       -3.09     19.17 o 
  -6   6   9       28.86       34.01     25.35 o 
  -5   6   9       32.21       26.92     11.29 o 
  -4   6   9       82.79       79.92     33.70 o 
  -3   6   9      493.88      506.31     21.29 o 
  -2   6   9      270.10      285.47     15.39 o 
  -1   6   9     1752.35     1772.99     45.41 o 
   0   6   9       47.91       33.60     13.21 o 
   1   6   9     1781.07     1757.32     86.72 o 
   2   6   9      276.02      294.43     18.03 o 
   3   6   9      496.14      527.63     23.58 o 
   4   6   9       83.37      120.64     20.35 o 
   5   6   9       32.05       42.05     18.55 o 
   6   6   9       28.53       30.30     22.26 o 
  -6   7   9       44.45       61.22     29.06 o 
  -5   7   9       36.86       25.06     15.30 o 
  -4   7   9      166.47      142.92     25.35 o 
  -3   7   9      323.05      359.12     28.83 o 
  -2   7   9       62.45       74.35     10.14 o 
  -1   7   9     1101.34     1128.01     34.65 o 
   0   7   9       24.41       11.75      8.10 o 
   1   7   9     1083.80     1052.40     33.73 o 
   2   7   9       61.96       80.00     15.07 o 
   3   7   9      315.99      278.09     38.34 o 
   4   7   9      168.36      216.08     25.94 o 
   5   7   9       38.72       -4.33     18.55 o 
   6   7   9       44.19       51.94     26.59 o 
  -6   8   9        4.05        8.66     28.44 o 
  -5   8   9       20.13       35.50     17.78 o 
  -4   8   9      116.58      201.82     29.66 o 
  -3   8   9      336.01      359.38     35.01 o 
  -2   8   9      816.02      805.03     32.84 o 
  -1   8   9      529.95      540.53     33.69 o 
   0   8   9      531.07      514.84     23.13 o 
   1   8   9      535.84      531.01     24.79 o 
   2   8   9      819.16      821.92     32.49 o 
   3   8   9      332.82      372.01     27.07 o 
   4   8   9      117.99      138.26     24.22 o 
   5   8   9       19.49       55.03     24.12 o 
  -5   9   9       36.07        8.04     28.44 o 
  -4   9   9       65.36       81.95     22.18 o 
  -3   9   9      450.58      428.61     45.45 o 
  -2   9   9       54.86       56.85     14.26 o 
  -1   9   9      548.03      607.31     38.65 o 
   0   9   9      796.34      845.18     30.93 o 
   1   9   9      555.85      581.39     28.05 o 
   2   9   9       51.82       63.88     14.44 o 
   3   9   9      457.35      533.11     32.44 o 
   4   9   9       65.00       88.10     32.46 o 
   5   9   9       37.33        9.89     25.35 o 
  -5  10   9       63.95       72.35     35.25 o 
  -4  10   9       37.97       36.42     23.50 o 
  -3  10   9      152.47      193.38     28.20 o 
  -2  10   9      159.94      164.94     19.95 o 
  -1  10   9      206.92      217.16     26.43 o 
   0  10   9       63.15       60.64     16.04 o 
   1  10   9      198.54      192.11     19.08 o 
   2  10   9      157.72      147.17     24.42 o 
   3  10   9      159.03      130.17     24.74 o 
   4  10   9       38.35       41.29     21.04 o 
   5  10   9       63.75       75.44     30.30 o 
  -5  11   9       38.41       52.56     34.01 o 
  -4  11   9       94.04       48.23     32.15 o 
  -3  11   9       76.61       65.08     22.36 o 
  -2  11   9      163.56      182.83     21.99 o 
  -1  11   9      510.52      526.98     26.30 o 
   0  11   9      125.91      133.41     16.65 o 
   1  11   9      502.65      496.54     29.91 o 
   2  11   9      154.68      196.00     26.63 o 
   3  11   9       75.87       67.43     21.64 o 
   4  11   9       95.81       63.07     31.54 o 
   5  11   9       38.89       12.99     30.30 o 
  -5  12   9        1.24       27.21     34.63 o 
  -4  12   9       66.01       51.32     34.01 o 
  -3  12   9       10.40       35.67     20.68 o 
  -2  12   9       30.18       36.74     18.66 o 
  -1  12   9       86.33       72.17     14.65 o 
   0  12   9      836.20      853.15     39.60 o 
   1  12   9       86.39      112.90     27.92 o 
   2  12   9       32.02       26.24     21.95 o 
   3  12   9        9.59       26.80     19.36 o 
   4  12   9       65.97      103.26     37.72 o 
   5  12   9        1.30      -28.44     29.68 o 
  -4  13   9       21.00       13.60     35.86 o 
  -3  13   9       11.73       -4.33     29.68 o 
  -2  13   9       10.81       22.87     22.57 o 
  -1  13   9      197.27      227.55     21.65 o 
   0  13   9        4.56       -5.85     12.42 o 
   1  13   9      196.73      177.87     22.53 o 
   2  13   9        9.56       31.65     19.45 o 
   3  13   9       10.35       19.12     32.77 o 
   4  13   9       20.80       14.22     32.15 o 
  -4  14   9        2.40        1.86     30.30 o 
  -3  14   9       24.17       30.30     32.15 o 
  -2  14   9      110.83       97.05     39.26 o 
  -1  14   9        0.56      -10.62     27.52 o 
   0  14   9       91.79       83.84     18.11 o 
   1  14   9        0.54        1.66     19.17 o 
   2  14   9      111.47       65.59     22.12 o 
   3  14   9       24.29       16.27     29.06 o 
   4  14   9        2.42      -19.17     29.68 o 
  -4  15   9       56.68       43.28     41.43 o 
  -3  15   9        5.80       -6.80     33.39 o 
  -2  15   9       37.33       -2.47     30.30 o 
  -1  15   9       36.98       40.46     22.88 o 
   0  15   9        2.32        7.36     14.14 o 
   1  15   9       37.48        4.61     18.27 o 
   2  15   9       37.09       24.34     42.67 o 
   3  15   9        6.01        3.71     31.54 o 
   4  15   9       55.37       41.43     38.96 o 
  -3  16   9       31.08       74.20     45.76 o 
  -2  16   9       10.14      -22.88     30.92 o 
  -1  16   9       14.58       25.97     34.01 o 
   0  16   9       69.10       28.13     23.60 o 
   1  16   9       13.52        1.28     26.59 o 
   2  16   9       10.44       35.76     22.95 o 
   3  16   9       31.27       34.63     35.86 o 
  -3  17   9        5.81      -34.01     34.01 o 
  -2  17   9        1.64       17.93     39.57 o 
  -1  17   9       79.95      100.79     43.90 o 
   0  17   9       35.32       49.78     28.42 o 
   1  17   9       80.10      105.74     44.52 o 
   2  17   9        1.64      -11.13     35.25 o 
   3  17   9        5.99       61.22     38.96 o 
  -2  18   9       44.34       77.91     47.61 o 
  -1  18   9       15.14       10.51     40.19 o 
   0  18   9       39.88       41.43     37.10 o 
   1  18   9       14.90      -19.17     30.92 o 
   2  18   9       44.42       79.15     46.99 o 
  -1  19   9        3.66      -26.59     35.25 o 
   1  19   9        3.80       -4.33     37.72 o 
   0   0  10       58.60       38.01      6.88 o 
   1   0  10       33.52       42.47      6.43 o 
   2   0  10       19.14       14.34      4.85 o 
   3   0  10       99.63       93.21      8.88 o 
   4   0  10      194.59      196.43     13.74 o 
   5   0  10        0.33       -4.33     38.34 o 
   6   0  10       13.14       22.26     22.88 o 
  -6   1  10       13.75       -6.80     21.02 o 
  -5   1  10        7.64       18.94     41.74 o 
  -4   1  10        0.46        5.43      7.60 o 
  -3   1  10      375.99      406.41     13.23 o 
  -2   1  10       59.89       65.02      5.46 o 
  -1   1  10       26.52       19.46      4.06 o 
   0   1  10     3262.71     3112.32     45.55 o 
   1   1  10       23.58       38.76      6.11 o 
   2   1  10       67.36       39.56      9.64 o 
   3   1  10      376.20      393.41     13.57 o 
   4   1  10        0.48        0.08     10.96 o 
   5   1  10        7.31       23.50     42.05 o 
  -6   2  10       30.66       42.67     24.12 o 
  -5   2  10      127.59      132.50     20.67 o 
  -4   2  10      560.18      565.19     20.32 o 
  -3   2  10      249.91      261.74     11.64 o 
  -2   2  10     1322.17     1272.85     20.58 o 
  -1   2  10      984.64      995.39     31.42 o 
   0   2  10      485.13      412.31     16.18 o 
   1   2  10      951.98     1022.26     25.16 o 
   2   2  10     1321.69     1265.26     26.15 o 
   3   2  10      245.83      232.71     16.44 o 
   4   2  10      547.69      553.16     26.34 o 
   5   2  10      121.19      136.69     22.83 o 
  -6   3  10       17.96       38.96     25.35 o 
  -5   3  10       22.51       25.16     17.79 o 
  -4   3  10      640.83      619.82     20.13 o 
  -3   3  10      126.48      125.16      9.18 o 
  -2   3  10     1810.63     1849.09     27.23 o 
  -1   3  10      115.92      101.57      7.95 o 
   0   3  10    10406.08    10304.10    159.55 o 
   1   3  10      132.29      127.83     11.64 o 
   2   3  10     1820.84     1865.18     35.59 o 
   3   3  10      129.09      121.25     13.91 o 
   4   3  10      628.21      586.54     24.69 o 
   5   3  10       20.62       23.77     15.86 o 
  -6   4  10       18.96       41.43     25.35 o 
  -5   4  10        2.35        2.44     29.88 o 
  -4   4  10      268.29      263.11     14.01 o 
  -3   4  10     2289.52     2177.83     36.83 o 
  -2   4  10      140.43      125.83      7.63 o 
  -1   4  10     3448.59     3726.83     60.60 o 
   0   4  10      697.03      634.71     33.01 o 
   1   4  10     3441.01     3759.57     66.55 o 
   2   4  10      151.07      133.46     10.25 o 
   3   4  10     2268.10     2191.73     63.18 o 
   4   4  10      267.06      260.94     26.59 o 
   5   4  10        2.66       29.01     17.32 o 
   6   4  10       18.08        9.28     18.55 o 
  -6   5  10        3.17       30.92     24.73 o 
  -5   5  10       35.53       27.49     18.15 o 
  -4   5  10      198.98      194.19     19.54 o 
  -3   5  10      454.59      441.26     17.47 o 
  -2   5  10      245.63      233.92     11.02 o 
  -1   5  10      799.78      813.90     44.93 o 
   0   5  10      527.52      551.69     20.68 o 
   1   5  10      811.13      859.58     27.70 o 
   2   5  10      246.54      198.72     14.04 o 
   3   5  10      456.77      411.45     55.76 o 
   4   5  10      197.42      197.87     27.21 o 
   6   5  10        3.27       -7.42     19.17 o 
  -6   6  10        9.69       12.99     25.97 o 
  -5   6  10        9.69       27.66     11.98 o 
  -4   6  10      123.96      143.00     24.00 o 
  -3   6  10      124.96      110.13     11.82 o 
  -2   6  10      323.46      321.23     12.38 o 
  -1   6  10       31.88       54.42     10.74 o 
   0   6  10       52.20       59.92      9.67 o 
   1   6  10       33.67       34.90      9.88 o 
   2   6  10      329.49      302.52     17.54 o 
   3   6  10      128.67      137.58     16.59 o 
   4   6  10      123.98       74.20     22.88 o 
   5   6  10       10.25       40.19     17.93 o 
   6   6  10        9.43       -1.24     21.64 o 
  -6   7  10       20.64       27.83     28.44 o 
  -5   7  10       60.02       47.98     16.91 o 
  -4   7  10      116.48       98.70     44.52 o 
  -3   7  10      165.54      171.89     16.17 o 
  -2   7  10      371.04      382.28     31.92 o 
  -1   7  10      218.50      197.70     12.95 o 
   0   7  10      434.00      459.67     23.26 o 
   1   7  10      207.38      197.28     22.87 o 
   2   7  10      380.04      355.02     22.77 o 
   3   7  10      167.34      190.93     19.98 o 
   4   7  10      117.66       95.84     27.21 o 
   5   7  10       61.80       56.89     23.50 o 
   6   7  10       21.23       28.44     25.97 o 
  -5   8  10       90.49       94.13     20.86 o 
  -4   8  10      202.41      189.03     28.38 o 
  -3   8  10      151.89      164.98     16.29 o 
  -2   8  10      709.32      679.52     30.80 o 
  -1   8  10      505.16      484.07     21.20 o 
   0   8  10      114.22      152.37     14.48 o 
   1   8  10      501.86      504.52     26.01 o 
   2   8  10      698.49      712.39     30.56 o 
   3   8  10      155.06      157.88     20.06 o 
   4   8  10      201.88      188.72     27.01 o 
   5   8  10       91.07      123.05     29.06 o 
  -5   9  10       14.78       35.86     30.30 o 
  -4   9  10      139.68      164.67     60.29 o 
  -3   9  10      227.95      221.90     28.58 o 
  -2   9  10     1065.67     1017.04     39.06 o 
  -1   9  10        8.05       17.56      8.19 o 
   0   9  10     1336.72     1305.97     46.05 o 
   1   9  10       11.01       14.72     10.79 o 
   2   9  10     1095.49     1076.02     41.56 o 
   3   9  10      239.09      273.12     24.92 o 
   4   9  10      144.12      170.68     27.33 o 
   5   9  10       15.19        8.66     25.97 o 
  -5  10  10       12.16       16.70     30.92 o 
  -4  10  10       58.67       68.65     23.32 o 
  -3  10  10       75.63       61.42     21.30 o 
  -2  10  10        6.37       22.19     23.01 o 
  -1  10  10      269.39      273.46     19.11 o 
   0  10  10      105.66       91.34     14.28 o 
   1  10  10      275.73      302.59     22.90 o 
   2  10  10        4.45       -2.26     14.79 o 
   3  10  10       80.18       65.79     21.20 o 
   4  10  10       58.86       83.75     23.68 o 
   5  10  10       12.61       37.10     27.83 o 
  -5  11  10       10.87       23.50     30.92 o 
  -4  11  10       43.18       40.81     31.54 o 
  -3  11  10        7.86       -9.99     26.59 o 
  -2  11  10        2.85        9.84     13.89 o 
  -1  11  10        6.53       11.40      9.72 o 
   0  11  10       77.29       83.40     14.47 o 
   1  11  10        6.46       17.03     12.52 o 
   2  11  10        2.76       12.61     16.04 o 
   3  11  10        7.65       13.78     17.27 o 
   4  11  10       43.38       92.13     34.63 o 
   5  11  10       11.11      -17.93     27.83 o 
  -5  12  10        5.58       11.13     33.39 o 
  -4  12  10       12.54       13.60     30.92 o 
  -3  12  10       25.97       10.27     19.22 o 
  -2  12  10       20.02       29.53     18.30 o 
  -1  12  10        2.44       17.29     11.61 o 
   0  12  10      224.64      239.45     21.88 o 
   1  12  10        2.44        5.70     13.21 o 
   2  12  10       19.37       12.47     21.95 o 
   3  12  10       25.71        1.24     23.19 o 
   4  12  10       12.45       -1.86     27.83 o 
   5  12  10        5.44        9.28     34.01 o 
  -4  13  10       53.91       57.51     35.86 o 
  -3  13  10       45.26       15.46     30.92 o 
  -2  13  10       58.31       17.86     18.06 o 
  -1  13  10      852.63      797.07     39.49 o 
   0  13  10      237.71      280.71     24.45 o 
   1  13  10      859.07      823.14     39.37 o 
   2  13  10       59.28       62.08     21.39 o 
   3  13  10       44.66       57.89     23.42 o 
   4  13  10       51.87       43.28     36.48 o 
  -4  14  10       10.03       14.84     34.63 o 
  -3  14  10       58.73       94.61     42.67 o 
  -2  14  10       89.95       86.40     23.88 o 
  -1  14  10       54.97       65.11     41.12 o 
   0  14  10      557.35      509.77     33.11 o 
   1  14  10       56.58      105.70     33.39 o 
   2  14  10       89.49      103.38     25.75 o 
   3  14  10       56.08       91.20     26.67 o 
   4  14  10        9.46       22.26     33.39 o 
  -4  15  10       18.74       11.75     36.48 o 
  -3  15  10      103.07      101.41     45.14 o 
  -2  15  10       47.67       40.19     35.86 o 
  -1  15  10        3.04       -8.15     19.80 o 
   0  15  10        5.61        2.84     12.94 o 
   1  15  10        3.42        8.65     17.70 o 
   2  15  10       47.27       51.76     40.19 o 
   3  15  10      102.27       64.31     38.34 o 
   4  15  10       18.62       -6.80     33.39 o 
  -3  16  10       31.95       73.58     42.67 o 
  -2  16  10        3.20       27.21     36.48 o 
  -1  16  10       42.80       74.82     40.19 o 
   0  16  10        2.25      -20.79     20.97 o 
   1  16  10       43.34       96.55     32.15 o 
   2  16  10        3.33        8.72     21.82 o 
   3  16  10       31.55       98.93     43.90 o 
  -3  17  10        2.24       12.37     40.19 o 
  -2  17  10       16.68        3.09     37.72 o 
  -1  17  10       10.10       15.46     40.19 o 
   0  17  10        2.41        3.09     32.77 o 
   1  17  10        9.82       51.94     38.96 o 
   2  17  10       16.88       31.54     38.96 o 
   3  17  10        2.25       71.11     42.05 o 
  -2  18  10        0.70      -18.55     35.25 o 
  -1  18  10       49.99       -3.71     39.57 o 
   0  18  10        1.26       19.17     36.48 o 
   1  18  10       50.02       73.58     37.72 o 
   2  18  10        0.68       12.99     39.57 o 
  -1  19  10       29.79       43.90     43.28 o 
   1  19  10       29.78       69.25     45.76 o 
   1   0  11     1742.80     1672.38     26.97 o 
   2   0  11       90.42       81.98      9.05 o 
   3   0  11       19.23       26.60      9.59 o 
   4   0  11      136.43      186.67     13.54 o 
   5   0  11      180.81      253.52     58.74 o 
   6   0  11        3.54        1.24     21.64 o 
  -6   1  11       43.85       32.77     24.73 o 
  -5   1  11      270.77      253.91     30.51 o 
  -4   1  11      242.42      280.37     22.30 o 
  -3   1  11      627.89      628.67     16.02 o 
  -2   1  11      404.74      433.34     14.02 o 
  -1   1  11      112.90      109.55      8.69 o 
   0   1  11     1391.45     1284.96     23.50 o 
   1   1  11      122.19      137.90      9.30 o 
   2   1  11      413.41      429.15     16.11 o 
   3   1  11      625.18      643.00     17.67 o 
   4   1  11      241.08      228.58     18.78 o 
   5   1  11      269.28      270.61     43.59 o 
  -6   2  11       96.02      119.34     30.30 o 
  -5   2  11       35.11       54.29     51.27 o 
  -4   2  11      603.04      622.83     19.97 o 
  -3   2  11     1347.05     1352.77     26.38 o 
  -2   2  11      837.88      866.04     17.52 o 
  -1   2  11     1682.51     1696.78     27.37 o 
   0   2  11     2211.45     2176.02     38.81 o 
   1   2  11     1728.67     1705.85     43.55 o 
   2   2  11      835.48      820.90     20.43 o 
   3   2  11     1353.33     1371.48     38.82 o 
   4   2  11      598.12      569.43     35.14 o 
   5   2  11       35.24       46.34     19.46 o 
  -6   3  11        7.52       22.88     23.50 o 
  -5   3  11       50.49       51.41     22.22 o 
  -4   3  11      198.95      221.44     15.37 o 
  -3   3  11       30.80       22.74      6.82 o 
  -2   3  11      280.89      282.26     11.65 o 
  -1   3  11      659.40      706.39     17.62 o 
   0   3  11     1225.16     1128.91     25.91 o 
   1   3  11      668.62      719.10     43.86 o 
   2   3  11      260.80      268.96     12.82 o 
   3   3  11       30.38       36.56     13.24 o 
   4   3  11      206.53      202.12     23.92 o 
   5   3  11       50.90       48.08     29.99 o 
  -6   4  11       19.18       27.83     25.97 o 
  -5   4  11       32.79       45.45     20.77 o 
  -4   4  11      244.35      238.50     21.29 o 
  -3   4  11      215.77      202.45     11.31 o 
  -2   4  11      125.28      121.80      8.79 o 
  -1   4  11     1890.31     1861.81     35.98 o 
   0   4  11      807.37      911.57     23.47 o 
   1   4  11     1889.08     1848.34     49.00 o 
   2   4  11      118.08      125.13      9.81 o 
   3   4  11      227.83      240.74     20.54 o 
   4   4  11      246.51      260.32     26.59 o 
   5   4  11       32.00        4.33     21.64 o 
   6   4  11       18.54       14.84     19.79 o 
  -6   5  11        8.55       16.08     24.73 o 
  -5   5  11        0.40      -13.17     14.67 o 
  -4   5  11       95.42       91.36     15.46 o 
  -3   5  11      892.77      857.58     23.18 o 
  -2   5  11      435.07      425.93     19.05 o 
  -1   5  11     3616.76     3847.26    117.32 o 
   0   5  11     3593.83     4158.74     70.02 o 
   1   5  11     3604.84     3783.78     73.72 o 
   2   5  11      433.61      419.95     19.37 o 
   3   5  11      886.65      932.33     32.00 o 
   4   5  11       96.84      108.83     23.50 o 
   5   5  11        0.35        7.06     11.00 o 
   6   5  11        8.87        1.24     21.02 o 
  -6   6  11        5.56       -4.95     24.73 o 
  -5   6  11       79.53       79.13     15.89 o 
  -4   6  11      240.62      261.10     22.35 o 
  -3   6  11      280.70      337.24     17.97 o 
  -2   6  11     1313.91     1262.58     28.33 o 
  -1   6  11      115.86      136.60     13.62 o 
   0   6  11      691.70      759.00     25.78 o 
   1   6  11      125.64      137.97     15.76 o 
   2   6  11     1337.32     1254.59     38.02 o 
   3   6  11      281.10      328.09     22.57 o 
   4   6  11      237.42      234.35     32.77 o 
   5   6  11       80.85      111.30     21.64 o 
   6   6  11        5.38        9.89     22.26 o 
  -6   7  11       13.97       23.50     29.06 o 
  -5   7  11        2.12        7.28     14.76 o 
  -4   7  11      418.63      462.49     38.99 o 
  -3   7  11       54.18       67.58     28.32 o 
  -2   7  11      370.63      399.68     19.27 o 
  -1   7  11      331.29      335.97     14.38 o 
   0   7  11      339.39      331.43     18.85 o 
   1   7  11      331.43      330.23     21.03 o 
   2   7  11      384.41      344.84     27.88 o 
   3   7  11       52.34       51.36     14.31 o 
   4   7  11      423.44      419.23     43.90 o 
   5   7  11        2.59      -17.93     17.93 o 
   6   7  11       13.42       38.34     26.59 o 
  -5   8  11       16.78       27.25     17.93 o 
  -4   8  11        7.85       25.79     19.22 o 
  -3   8  11      487.41      443.89     37.60 o 
  -2   8  11      109.74      100.49     15.91 o 
  -1   8  11      545.57      565.45     22.19 o 
   0   8  11     1020.52     1066.81     33.75 o 
   1   8  11      550.86      594.75     26.56 o 
   2   8  11      112.55      117.55     16.01 o 
   3   8  11      504.25      536.47     60.25 o 
   4   8  11        8.24       20.41     25.35 o 
   5   8  11       16.12       13.60     22.88 o 
  -5   9  11       66.46       52.34     19.76 o 
  -4   9  11      104.99       91.91     32.15 o 
  -3   9  11      168.99      172.47     26.66 o 
  -2   9  11       31.15       26.78     13.47 o 
  -1   9  11      672.30      596.13     29.72 o 
   0   9  11       60.39       64.97     11.78 o 
   1   9  11      667.29      668.56     35.45 o 
   2   9  11       33.64       31.44     17.61 o 
   3   9  11      171.45      131.37     19.75 o 
   4   9  11      105.44      125.20     25.11 o 
   5   9  11       65.06       56.89     29.68 o 
  -5  10  11       14.11       31.54     31.54 o 
  -4  10  11       55.93       49.32     22.05 o 
  -3  10  11      244.17      244.98     31.48 o 
  -2  10  11      347.03      322.31     26.36 o 
  -1  10  11      100.85       83.16     12.90 o 
   0  10  11      296.37      302.29     21.45 o 
   1  10  11      102.19       92.40     15.91 o 
   2  10  11      355.06      351.93     32.36 o 
   3  10  11      245.68      225.61     32.15 o 
   4  10  11       56.89       84.38     36.79 o 
   5  10  11       14.35       12.37     27.83 o 
  -5  11  11       14.46       46.38     35.86 o 
  -4  11  11       16.04        6.80     26.59 o 
  -3  11  11      116.12      114.05     25.26 o 
  -2  11  11       12.99       12.34     13.29 o 
  -1  11  11       26.62        7.71     10.01 o 
   0  11  11      118.49      158.76     17.50 o 
   1  11  11       27.73       23.00     15.19 o 
   2  11  11       13.88       10.51     24.12 o 
   3  11  11      111.65      118.88     38.65 o 
   4  11  11       16.87       29.06     29.68 o 
   5  11  11       14.67        9.28     30.30 o 
  -5  12  11       20.05       87.19     38.34 o 
  -4  12  11        6.16        9.89     33.39 o 
  -3  12  11       75.31       72.13     24.03 o 
  -2  12  11      130.04      141.81     25.70 o 
  -1  12  11      532.68      582.68     32.60 o 
   0  12  11      176.79      189.42     20.15 o 
   1  12  11      541.66      567.81     41.93 o 
   2  12  11      130.02      141.19     26.00 o 
   3  12  11       76.57       71.55     23.36 o 
   4  12  11        6.85       21.64     30.30 o 
   5  12  11       21.46       16.08     33.39 o 
  -4  13  11        6.02        0.00     29.68 o 
  -3  13  11       41.64       70.49     39.57 o 
  -2  13  11      227.03      231.31     31.76 o 
  -1  13  11       56.22       59.73     19.47 o 
   0  13  11      153.78      144.13     28.58 o 
   1  13  11       59.18       61.63     16.72 o 
   2  13  11      226.80      236.50     34.63 o 
   3  13  11       43.09       22.62     24.12 o 
   4  13  11        6.05       38.96     34.01 o 
  -4  14  11       43.25        4.33     34.63 o 
  -3  14  11       17.07       22.88     34.01 o 
  -2  14  11       47.59       43.96     21.54 o 
  -1  14  11       32.89       21.26     36.48 o 
   0  14  11        8.62       24.17     17.04 o 
   1  14  11       32.79       45.14     19.00 o 
   2  14  11       48.21       81.54     48.54 o 
   3  14  11       16.49       40.92     22.93 o 
   4  14  11       42.57       57.51     37.72 o 
  -4  15  11       17.55       64.93     44.52 o 
  -3  15  11        3.60       15.46     34.01 o 
  -2  15  11       23.22      -27.83     31.54 o 
  -1  15  11       48.59       52.47     24.91 o 
   0  15  11        8.29       16.38     19.86 o 
   1  15  11       49.46       46.43     22.88 o 
   2  15  11       22.87       19.39     33.39 o 
   3  15  11        3.34      -28.44     28.44 o 
   4  15  11       17.39       44.52     38.34 o 
  -3  16  11        9.58       77.91     42.05 o 
  -2  16  11       23.84       24.12     37.10 o 
  -1  16  11       14.32       73.58     38.34 o 
   0  16  11        0.80       -3.77     21.04 o 
   1  16  11       14.50       11.75     29.06 o 
   2  16  11       24.68       -8.37     19.91 o 
   3  16  11        9.35       30.30     37.72 o 
  -3  17  11        9.75       48.85     43.28 o 
  -2  17  11       23.55       14.22     38.34 o 
  -1  17  11       19.57       16.70     42.05 o 
   0  17  11      281.92      189.21     51.32 o 
   1  17  11       19.57       32.15     37.10 o 
   2  17  11       23.22       32.77     37.72 o 
   3  17  11        9.81       44.52     41.43 o 
  -2  18  11       11.05       -6.80     38.96 o 
  -1  18  11       23.17      -35.25     35.25 o 
   0  18  11       30.72       23.50     37.72 o 
   1  18  11       23.92      339.47     69.25 o 
   2  18  11       10.49       64.31     43.28 o 
   0   0  12     2548.41     2454.86     47.14 o 
   1   0  12     2576.70     2914.98     44.94 o 
   2   0  12      954.90      974.89     22.19 o 
   3   0  12       47.80       40.12      8.79 o 
   4   0  12     2023.82     2020.47     49.50 o 
   5   0  12      254.42      241.77     59.36 o 
   6   0  12      116.58      137.89     32.15 o 
  -6   1  12       37.50        9.28     24.73 o 
  -5   1  12      586.54      598.23     42.08 o 
  -4   1  12      284.26      279.39     20.45 o 
  -3   1  12      306.57      317.36     13.52 o 
  -2   1  12     1036.71     1050.88     19.93 o 
  -1   1  12     2444.24     2299.44     38.07 o 
   0   1  12     3005.05     2965.98     45.14 o 
   1   1  12     2387.50     2266.92     44.86 o 
   2   1  12     1074.42     1114.07     24.44 o 
   3   1  12      301.76      310.18     13.43 o 
   4   1  12      290.94      293.80     24.50 o 
   5   1  12      581.45      537.30     38.65 o 
  -6   2  12       13.48        4.95     23.50 o 
  -5   2  12       32.69       16.10     15.45 o 
  -4   2  12       17.77       25.64      9.51 o 
  -3   2  12      362.48      384.18     14.08 o 
  -2   2  12      420.99      467.39     12.57 o 
  -1   2  12      360.53      392.47     22.58 o 
   0   2  12      648.45      700.19     19.22 o 
   1   2  12      360.22      370.55     16.13 o 
   2   2  12      406.98      418.97     17.15 o 
   3   2  12      365.50      321.94     25.12 o 
   4   2  12       19.13       25.41     15.93 o 
   5   2  12       31.74       33.78     18.91 o 
  -6   3  12        4.61        5.57     23.50 o 
  -5   3  12        7.07      -14.79     14.79 o 
  -4   3  12      190.34      213.44     15.01 o 
  -3   3  12       97.57       96.55      8.39 o 
  -2   3  12       38.86       33.56      6.57 o 
  -1   3  12       69.66       71.16      7.65 o 
   0   3  12       31.27       12.77      6.14 o 
   1   3  12       70.87       51.45      9.87 o 
   2   3  12       41.68       49.05      7.15 o 
   3   3  12       96.69      100.57     17.95 o 
   4   3  12      189.27      188.11     17.82 o 
   5   3  12        6.68       -5.19     25.97 o 
  -6   4  12       11.47       34.01     25.97 o 
  -5   4  12       29.58       30.73     17.35 o 
  -4   4  12        2.24        7.45      8.77 o 
  -3   4  12      321.49      328.08     13.68 o 
  -2   4  12      249.06      239.52     12.79 o 
  -1   4  12      904.56      912.97     25.58 o 
   0   4  12      769.03      892.82     23.36 o 
   1   4  12      874.34      835.93     28.70 o 
   2   4  12      238.13      227.55     13.11 o 
   3   4  12      327.95      247.73     71.11 o 
   4   4  12        2.45       10.51     16.08 o 
   5   4  12       28.86       51.32     24.73 o 
   6   4  12       11.99       15.46     20.41 o 
  -6   5  12       34.86       48.85     27.83 o 
  -5   5  12       25.98       32.84     17.00 o 
  -4   5  12       16.28       18.63     11.85 o 
  -3   5  12       94.99       68.71      8.98 o 
  -2   5  12     2220.42     2105.64     42.91 o 
  -1   5  12     1594.37     1682.45     39.20 o 
   0   5  12     1388.58     1389.96     58.43 o 
   1   5  12     1641.99     1623.61     37.50 o 
   2   5  12     2227.15     2218.24     55.61 o 
   3   5  12       96.89       95.58     18.01 o 
   4   5  12       15.85       49.47     19.79 o 
   5   5  12       27.66       22.84     27.83 o 
   6   5  12       34.54       19.17     23.50 o 
  -6   6  12        0.77      -24.12     24.12 o 
  -5   6  12       84.97       85.53     15.17 o 
  -4   6  12      187.56      171.56     19.76 o 
  -3   6  12      710.22      687.56     37.75 o 
  -2   6  12     1417.63     1438.65     33.10 o 
  -1   6  12      466.23      522.21     27.76 o 
   0   6  12     3350.09     3379.93     71.33 o 
   1   6  12      499.69      554.85     20.99 o 
   2   6  12     1390.94     1408.27     36.20 o 
   3   6  12      694.59      653.56     34.97 o 
   4   6  12      189.17      191.68     31.54 o 
   5   6  12       82.61      110.06     22.88 o 
   6   6  12        0.69       -4.33     22.88 o 
  -6   7  12        6.82       37.72     30.30 o 
  -5   7  12       31.96       31.62     16.58 o 
  -4   7  12      141.39      151.52     19.86 o 
  -3   7  12     1293.27     1242.41     37.50 o 
  -2   7  12      851.87      825.93     24.94 o 
  -1   7  12     1337.97     1363.84     40.89 o 
   0   7  12       13.39        7.55      7.74 o 
   1   7  12     1324.41     1415.58     40.68 o 
   2   7  12      848.05      753.07     26.78 o 
   3   7  12     1310.95     1259.50     42.08 o 
   4   7  12      144.17      173.75     32.15 o 
   5   7  12       32.23       63.07     22.26 o 
   6   7  12        7.00       12.37     25.35 o 
  -5   8  12       39.73       34.87     18.42 o 
  -4   8  12       56.98       62.26     32.15 o 
  -3   8  12      240.48      302.16     71.73 o 
  -2   8  12      225.08      184.60     19.50 o 
  -1   8  12      175.99      190.67     13.29 o 
   0   8  12        8.01       -4.45      7.97 o 
   1   8  12      174.32      186.89     21.32 o 
   2   8  12      229.36      266.77     19.04 o 
   3   8  12      245.85      272.80     23.73 o 
   4   8  12       58.91       59.98     25.97 o 
   5   8  12       39.77       50.09     24.12 o 
  -5   9  12        6.61       11.89     18.41 o 
  -4   9  12        7.03       11.47     19.10 o 
  -3   9  12       71.21       58.81     20.68 o 
  -2   9  12       92.82       93.61     16.61 o 
  -1   9  12      122.23      138.90     16.09 o 
   0   9  12      200.95      192.65     16.92 o 
   1   9  12      119.69      104.77     17.41 o 
   2   9  12       93.37       88.49     15.91 o 
   3   9  12       69.87       53.13     17.07 o 
   4   9  12        6.97      -21.64     21.64 o 
   5   9  12        6.44       23.50     26.59 o 
  -5  10  12       18.38        4.38     18.74 o 
  -4  10  12       18.14       37.10     30.30 o 
  -3  10  12      134.81      133.40     26.01 o 
  -2  10  12      761.37      814.09     43.81 o 
  -1  10  12      384.12      382.32     33.77 o 
   0  10  12        0.66       12.31     15.46 o 
   1  10  12      372.61      356.90     39.38 o 
   2  10  12      756.02      700.98     42.84 o 
   3  10  12      135.72      101.49     24.05 o 
   4  10  12       18.58       39.04     21.82 o 
   5  10  12       18.63       23.50     29.06 o 
  -5  11  12       19.48       21.64     34.63 o 
  -4  11  12      106.52       63.07     35.86 o 
  -3  11  12      107.04       91.47     58.12 o 
  -2  11  12      149.94      160.30     21.32 o 
  -1  11  12      582.46      599.81     28.23 o 
   0  11  12      495.52      472.95     26.93 o 
   1  11  12      579.86      579.41     36.15 o 
   2  11  12      150.20      160.89     25.75 o 
   3  11  12      110.01       87.67     23.32 o 
   4  11  12      109.02      108.83     36.48 o 
   5  11  12       19.76        0.62     29.68 o 
  -5  12  12        3.79      -14.22     31.54 o 
  -4  12  12        0.35      -10.51     30.30 o 
  -3  12  12      157.59      117.65     27.70 o 
  -2  12  12      637.98      633.92     47.12 o 
  -1  12  12       98.36       97.38     30.10 o 
   0  12  12      492.15      487.66     29.65 o 
   1  12  12       96.09      124.19     35.68 o 
   2  12  12      648.25      613.82     45.25 o 
   3  12  12      152.84      164.60     30.61 o 
   4  12  12        0.15      -21.02     28.44 o 
   5  12  12        3.80        1.24     31.54 o 
  -4  13  12       15.73       49.47     37.72 o 
  -3  13  12       81.04       77.29     38.34 o 
  -2  13  12       22.09       14.32     19.48 o 
  -1  13  12       94.31       84.08     25.58 o 
   0  13  12       12.44       20.52     16.44 o 
   1  13  12       95.73      115.93     19.35 o 
   2  13  12       21.62       33.58     19.72 o 
   3  13  12       81.58      114.52     27.70 o 
   4  13  12       14.55       12.99     32.77 o 
  -4  14  12        5.34       -3.71     34.01 o 
  -3  14  12        1.55       -0.62     30.30 o 
  -2  14  12        2.69      -17.51     17.51 o 
  -1  14  12        2.40       57.44     23.83 o 
   0  14  12       29.73       28.44     15.22 o 
   1  14  12        2.52       -2.68     16.19 o 
   2  14  12        2.69       -7.04     17.83 o 
   3  14  12        1.39       27.83     31.54 o 
   4  14  12        5.00        7.42     34.01 o 
  -4  15  12        8.90       47.61     42.05 o 
  -3  15  12       34.26       38.34     39.57 o 
  -2  15  12       17.18        0.00     33.39 o 
  -1  15  12       12.14       33.96     51.63 o 
   0  15  12       21.91       26.09     23.80 o 
   1  15  12       12.73       45.91     20.20 o 
   2  15  12       17.44        5.21     19.80 o 
   3  15  12       34.13       82.86     40.81 o 
   4  15  12        8.96      -12.37     35.25 o 
  -3  16  12       20.65       17.31     38.34 o 
  -2  16  12       11.79       39.57     38.34 o 
  -1  16  12       94.71       87.19     41.43 o 
   0  16  12        9.32       15.66     22.51 o 
   1  16  12       94.02       97.70     40.19 o 
   2  16  12       10.97        7.82     21.84 o 
   3  16  12       21.05       51.32     39.57 o 
  -2  17  12       61.63      102.03     46.99 o 
  -1  17  12        2.48      -11.75     36.48 o 
   0  17  12       44.09       27.21     35.25 o 
   1  17  12        2.06       -9.89     31.54 o 
   2  17  12       62.19       90.90     43.90 o 
  -2  18  12       18.28       85.33     47.61 o 
  -1  18  12       55.07       70.49     48.23 o 
   0  18  12        0.83       -6.80     36.48 o 
   1  18  12       55.09       34.01     38.34 o 
   2  18  12       17.96       71.73     47.61 o 
   1   0  13     2839.47     2949.96     44.47 o 
   2   0  13      370.23      372.91     21.51 o 
   3   0  13      250.71      253.45     14.28 o 
   4   0  13       82.79       88.78     14.50 o 
   5   0  13       35.10       70.49     42.67 o 
   6   0  13       35.76       43.90     27.83 o 
  -6   1  13       38.06       17.31     25.97 o 
  -5   1  13       73.70      103.56     25.61 o 
  -4   1  13      842.40      871.97     36.15 o 
  -3   1  13      216.93      250.60     17.44 o 
  -2   1  13      331.35      379.39     14.79 o 
  -1   1  13      209.93      216.07     11.44 o 
   0   1  13       23.29       16.60      7.43 o 
   1   1  13      214.30      217.28     13.20 o 
   2   1  13      316.28      341.96     14.41 o 
   3   1  13      215.57      192.66     11.36 o 
   4   1  13      840.89      889.31     49.23 o 
   5   1  13       71.13       87.98     22.18 o 
  -6   2  13       52.79       87.80     30.30 o 
  -5   2  13      137.53      142.53     21.09 o 
  -4   2  13      224.42      255.12     18.50 o 
  -3   2  13      178.79      193.97     17.52 o 
  -2   2  13      327.59      330.56     11.43 o 
  -1   2  13       52.45       54.17      7.50 o 
   0   2  13     1188.28     1141.51     25.74 o 
   1   2  13       48.63       45.36     11.54 o 
   2   2  13      315.50      306.11     15.03 o 
   3   2  13      174.84      187.26     20.76 o 
   4   2  13      215.78      219.45     22.72 o 
   5   2  13      133.64      119.33     26.59 o 
  -6   3  13       13.57       21.02     26.59 o 
  -5   3  13       12.16       -8.19     15.08 o 
  -4   3  13      250.35      272.84     16.66 o 
  -3   3  13     1277.63     1245.10     28.18 o 
  -2   3  13      752.00      809.65     18.92 o 
  -1   3  13      886.68      930.47     21.50 o 
   0   3  13      600.85      689.62     21.24 o 
   1   3  13      887.57      886.91     29.08 o 
   2   3  13      758.81      812.19     22.22 o 
   3   3  13     1271.67     1199.93     55.03 o 
   4   3  13      244.06      264.01     21.19 o 
   5   3  13       12.18       13.92     28.13 o 
  -6   4  13        1.01       36.48     28.44 o 
  -5   4  13      183.33      164.50     24.00 o 
  -4   4  13       16.52       10.90      9.71 o 
  -3   4  13      331.57      309.15     13.47 o 
  -2   4  13      418.40      417.38     16.80 o 
  -1   4  13       80.03       71.67      8.31 o 
   0   4  13     2021.50     2344.88     46.12 o 
   1   4  13       90.01       97.80     14.45 o 
   2   4  13      410.03      402.75     16.47 o 
   3   4  13      324.94      344.82     26.44 o 
   4   4  13       14.45       42.67     18.55 o 
   5   4  13      179.06      141.60     32.77 o 
   6   4  13        0.98      -19.17     19.79 o 
  -6   5  13       24.83       46.99     29.68 o 
  -5   5  13       24.68       16.19     19.18 o 
  -4   5  13      586.96      572.15     27.86 o 
  -3   5  13      545.33      522.24     22.85 o 
  -2   5  13      622.42      596.38     24.97 o 
  -1   5  13     1060.99     1163.78     31.66 o 
   0   5  13       88.05      141.32     13.57 o 
   1   5  13     1053.90     1183.27     36.44 o 
   2   5  13      615.75      622.95     26.31 o 
   3   5  13      553.81      496.86     52.87 o 
   4   5  13      577.87      631.32     44.52 o 
   5   5  13       23.34        6.91     18.86 o 
   6   5  13       24.64       32.77     25.35 o 
  -6   6  13        8.14       37.72     29.68 o 
  -5   6  13       38.88       26.34     12.98 o 
  -4   6  13      359.13      312.46     34.30 o 
  -3   6  13     1932.96     1898.02     47.27 o 
  -2   6  13      193.21      215.36     16.49 o 
  -1   6  13      386.02      402.60     27.53 o 
   0   6  13      247.48      274.79     16.85 o 
   1   6  13      385.31      410.07     23.15 o 
   2   6  13      198.33      199.97     15.84 o 
   3   6  13     1940.25     2030.86     63.38 o 
   4   6  13      358.39      416.76     42.67 o 
   5   6  13       38.19       55.65     21.02 o 
   6   6  13        8.43       22.88     25.97 o 
  -6   7  13       14.94        7.42     29.06 o 
  -5   7  13       28.04       42.72     17.60 o 
  -4   7  13      121.12      103.81     17.78 o 
  -3   7  13      432.56      456.29     26.81 o 
  -2   7  13      209.95      220.30     17.34 o 
  -1   7  13      384.04      402.28     36.64 o 
   0   7  13      303.57      308.02     18.53 o 
   1   7  13      365.85      352.94     21.95 o 
   2   7  13      211.93      225.37     16.98 o 
   3   7  13      428.07      421.78     31.68 o 
   4   7  13      122.25      145.93     31.54 o 
   5   7  13       29.51       45.76     21.64 o 
   6   7  13       14.76       50.09     29.06 o 
  -5   8  13       22.61       26.33     16.76 o 
  -4   8  13       33.36       59.81     25.66 o 
  -3   8  13       16.34        8.90     16.29 o 
  -2   8  13      800.59      707.65     56.89 o 
  -1   8  13       42.87       50.92     12.50 o 
   0   8  13      212.89      181.99     15.80 o 
   1   8  13       43.66       54.29     12.32 o 
   2   8  13      825.25      780.14     28.86 o 
   3   8  13       16.63       17.80     14.22 o 
   4   8  13       34.77       12.37     25.35 o 
   5   8  13       23.62       42.67     24.12 o 
  -5   9  13       30.11       42.28     20.33 o 
  -4   9  13       46.38       52.56     22.30 o 
  -3   9  13        6.10       -5.66     15.92 o 
  -2   9  13      500.99      432.05     37.57 o 
  -1   9  13      199.04      216.94     15.35 o 
   0   9  13      500.44      551.71     32.17 o 
   1   9  13      198.85      234.26     20.46 o 
   2   9  13      492.62      486.31     44.38 o 
   3   9  13        7.20      -14.85     14.85 o 
   4   9  13       45.66       61.22     28.44 o 
   5   9  13       30.39       37.10     27.83 o 
  -5  10  13       44.66       33.81     21.56 o 
  -4  10  13       36.29       -2.47     27.21 o 
  -3  10  13       67.11       48.29     20.05 o 
  -2  10  13      308.89      347.54     28.33 o 
  -1  10  13      232.31      186.19     15.56 o 
   0  10  13       43.21       64.11     12.73 o 
   1  10  13      222.91      208.69     26.89 o 
   2  10  13      311.37      365.91     33.22 o 
   3  10  13       63.65       89.30     22.69 o 
   4  10  13       35.95       37.10     29.06 o 
   5  10  13       46.52       56.27     31.54 o 
  -5  11  13        9.40      -11.63     20.10 o 
  -4  11  13        2.63       -3.09     29.68 o 
  -3  11  13       26.17       54.05     21.56 o 
  -2  11  13      194.43      226.13     29.45 o 
  -1  11  13      313.77      316.75     21.16 o 
   0  11  13        8.48       -2.99     10.25 o 
   1  11  13      319.64      312.68     54.46 o 
   2  11  13      189.16      180.29     26.82 o 
   3  11  13       27.33       65.34     20.77 o 
   4  11  13        2.30      -25.35     25.35 o 
   5  11  13        9.91       37.10     32.15 o 
  -5  12  13        1.67      -29.68     29.68 o 
  -4  12  13        4.57      -17.93     29.06 o 
  -3  12  13        1.68       -5.92     19.79 o 
  -2  12  13       35.25       34.57     18.71 o 
  -1  12  13       19.90       12.63     16.68 o 
   0  12  13      780.41      822.29     36.21 o 
   1  12  13       18.76       34.00     14.36 o 
   2  12  13       37.05       29.84     19.60 o 
   3  12  13        2.01       14.94     19.62 o 
   4  12  13        4.04        0.00     29.68 o 
   5  12  13        1.47       -0.62     30.30 o 
  -4  13  13       10.50       54.41     36.48 o 
  -3  13  13       15.93       19.79     35.25 o 
  -2  13  13       33.84       31.45     19.10 o 
  -1  13  13      207.52      210.77     32.21 o 
   0  13  13        0.14      -11.65     11.65 o 
   1  13  13      207.73      217.01     23.52 o 
   2  13  13       32.84       23.90     21.95 o 
   3  13  13       17.17       26.59     20.11 o 
   4  13  13       10.61      -10.51     31.54 o 
  -4  14  13       19.68       44.52     40.19 o 
  -3  14  13        6.15       21.64     34.63 o 
  -2  14  13       20.03       19.79     31.54 o 
  -1  14  13       43.21       70.74     24.88 o 
   0  14  13       73.07       21.02     22.18 o 
   1  14  13       42.19       89.06     30.30 o 
   2  14  13       20.03       29.30     32.46 o 
   3  14  13        5.88      -19.17     27.83 o 
   4  14  13       19.18      -16.08     33.39 o 
  -3  15  13        6.67      -28.44     29.06 o 
  -2  15  13       37.57       84.09     40.81 o 
  -1  15  13       42.84       59.67     26.23 o 
   0  15  13       73.02      110.27     39.26 o 
   1  15  13       42.88       46.86     22.36 o 
   2  15  13       37.67       -2.39     20.78 o 
   3  15  13        6.39       71.73     42.05 o 
  -3  16  13       21.40      -13.60     35.86 o 
  -2  16  13       34.66       17.31     38.34 o 
  -1  16  13       20.89        8.66     34.01 o 
   0  16  13       34.20       69.44     26.14 o 
   1  16  13       20.19       -9.28     32.15 o 
   2  16  13       35.54       -8.99     21.61 o 
   3  16  13       21.83      -28.44     35.25 o 
  -2  17  13        1.06       10.51     37.72 o 
  -1  17  13       49.88       29.68     39.57 o 
   0  17  13       28.20       66.16     38.96 o 
   1  17  13       49.95       26.59     39.57 o 
   2  17  13        1.05       41.43     37.10 o 
  -2  18  13       18.16       59.98     45.14 o 
  -1  18  13       13.23       28.44     42.67 o 
   0  18  13       19.85       51.32     40.81 o 
   1  18  13       13.61       29.06     40.81 o 
   2  18  13       18.45       54.41     46.38 o 
   0   0  14      654.59      726.05     21.56 o 
   1   0  14        7.83       41.28      8.95 o 
   2   0  14        0.01       -2.16      6.65 o 
   3   0  14      181.80      170.35     13.69 o 
   4   0  14       21.60        6.05     11.89 o 
   5   0  14        2.55       29.06     43.28 o 
   6   0  14        5.89       46.38     27.21 o 
  -6   1  14        5.96        4.33     24.73 o 
  -5   1  14        3.76       25.07     26.90 o 
  -4   1  14       54.29       55.60     16.02 o 
  -3   1  14       44.21       42.13     14.08 o 
  -2   1  14      439.60      420.85     24.80 o 
  -1   1  14     1838.14     1870.44     33.98 o 
   0   1  14      208.24      230.67     11.94 o 
   1   1  14     1832.78     1842.38     34.52 o 
   2   1  14      452.22      458.46     15.96 o 
   3   1  14       46.87       31.16      7.81 o 
   4   1  14       53.08       84.41     18.03 o 
   5   1  14        3.80       31.34     20.78 o 
  -6   2  14        4.27       -1.24     25.97 o 
  -5   2  14      204.46      151.13     22.76 o 
  -4   2  14      687.62      669.64     29.80 o 
  -3   2  14      171.79      187.66     27.43 o 
  -2   2  14       29.00       33.61      5.74 o 
  -1   2  14     2061.19     2059.14     42.88 o 
   0   2  14     3977.09     4019.87     59.94 o 
   1   2  14     2141.50     2082.38     44.08 o 
   2   2  14       25.38       20.31      6.94 o 
   3   2  14      170.18      154.14     16.66 o 
   4   2  14      682.20      695.95     50.94 o 
   5   2  14      207.67      176.42     27.60 o 
  -6   3  14       25.39        0.62     27.21 o 
  -5   3  14        0.47       -0.57     15.72 o 
  -4   3  14      977.58      972.59     50.52 o 
  -3   3  14      158.03      162.05     11.64 o 
  -2   3  14      440.55      415.97     14.81 o 
  -1   3  14     3254.95     3385.48     48.57 o 
   0   3  14    12181.97    12423.08    193.24 o 
   1   3  14     3216.74     3372.48    105.21 o 
   2   3  14      456.70      471.16     19.69 o 
   3   3  14      160.12      159.74     17.78 o 
   4   3  14      971.58      941.14     35.94 o 
   5   3  14        0.30      -28.46     54.72 o 
   6   3  14       27.37       42.67     24.12 o 
  -6   4  14        9.01       -4.95     25.35 o 
  -5   4  14        8.54       32.37     18.17 o 
  -4   4  14      288.10      293.64     20.15 o 
  -3   4  14      790.19      789.72     26.22 o 
  -2   4  14      972.43      941.06     23.63 o 
  -1   4  14     3230.72     3185.35     82.95 o 
   0   4  14     7371.83     8349.07    134.73 o 
   1   4  14     3258.47     3251.58     71.72 o 
   2   4  14     1006.09      972.46     25.08 o 
   3   4  14      781.96      748.90     51.32 o 
   4   4  14      291.85      293.71     31.54 o 
   5   4  14        7.93       43.90     24.73 o 
   6   4  14        9.25       15.46     23.50 o 
  -6   5  14        2.17       37.72     30.30 o 
  -5   5  14       24.20       30.49     19.89 o 
  -4   5  14      365.68      372.57     28.20 o 
  -3   5  14     1005.22      967.26     30.73 o 
  -2   5  14      157.85      178.03     13.02 o 
  -1   5  14      363.01      359.67     17.58 o 
   0   5  14       60.67       47.46      7.85 o 
   1   5  14      372.49      368.32     22.23 o 
   2   5  14      155.83      166.87     16.24 o 
   3   5  14     1003.88     1020.06     39.67 o 
   4   5  14      365.98      384.61     38.34 o 
   5   5  14       24.29       33.56     18.86 o 
   6   5  14        2.21       -2.47     22.26 o 
  -6   6  14       16.88      -24.12     29.06 o 
  -5   6  14        7.69       11.60     12.77 o 
  -4   6  14        9.68       12.85     13.09 o 
  -3   6  14      266.97      285.46     23.44 o 
  -2   6  14       15.53       28.22     11.40 o 
  -1   6  14      204.05      152.43     15.38 o 
   0   6  14       12.54       22.35      8.48 o 
   1   6  14      203.41      167.53     16.77 o 
   2   6  14       16.45       12.48     10.64 o 
   3   6  14      264.75      266.75     24.56 o 
   4   6  14        9.84       10.51     20.41 o 
   5   6  14        8.11       28.44     19.17 o 
   6   6  14       16.56       -1.86     24.73 o 
  -5   7  14       80.37       83.30     19.75 o 
  -4   7  14       39.67       52.74     15.63 o 
  -3   7  14      837.21      726.50     42.40 o 
  -2   7  14      175.64      161.74     15.67 o 
  -1   7  14      260.76      252.80     20.08 o 
   0   7  14      427.26      431.77     21.66 o 
   1   7  14      269.88      294.65     18.16 o 
   2   7  14      174.57      173.57     15.60 o 
   3   7  14      843.60      815.31     39.09 o 
   4   7  14       40.74       24.12     24.12 o 
   5   7  14       81.30       79.15     25.35 o 
  -5   8  14       77.81       71.70     22.26 o 
  -4   8  14      142.66      158.63     21.78 o 
  -3   8  14      120.08      135.68     32.46 o 
  -2   8  14      171.44      189.63     26.19 o 
  -1   8  14     1531.43     1487.81     44.82 o 
   0   8  14     1191.78     1236.20     37.61 o 
   1   8  14     1495.79     1463.62     52.18 o 
   2   8  14      164.80      167.56     16.68 o 
   3   8  14      122.88       81.58     20.33 o 
   4   8  14      142.99      186.74     37.10 o 
   5   8  14       75.57       53.80     25.97 o 
  -5   9  14       11.99       -4.92     16.77 o 
  -4   9  14       36.11       19.08     20.24 o 
  -3   9  14      380.48      454.29     65.85 o 
  -2   9  14      128.58       91.00     22.95 o 
  -1   9  14       82.49      116.74     19.94 o 
   0   9  14     1500.24     1546.68     48.15 o 
   1   9  14       74.64       91.15     14.87 o 
   2   9  14      127.24      120.62     22.18 o 
   3   9  14      379.92      432.31     37.34 o 
   4   9  14       37.54       51.94     28.44 o 
   5   9  14       12.16      -14.84     25.35 o 
  -5  10  14        7.89       22.57     20.16 o 
  -4  10  14       40.58       58.12     34.01 o 
  -3  10  14      148.55      138.15     25.75 o 
  -2  10  14      339.62      257.77     32.35 o 
  -1  10  14       21.38       17.48      8.79 o 
   0  10  14        0.00        9.37     10.53 o 
   1  10  14       20.74       30.68     12.73 o 
   2  10  14      326.98      294.49     30.80 o 
   3  10  14      146.59      154.24     26.22 o 
   4  10  14       39.27       66.78     32.77 o 
   5  10  14        7.92       21.64     28.44 o 
  -5  11  14        3.62       -9.87     24.73 o 
  -4  11  14       26.83        5.57     26.59 o 
  -3  11  14       32.98       14.28     52.87 o 
  -2  11  14       72.18       43.28     30.30 o 
  -1  11  14       64.51       65.78     12.38 o 
   0  11  14       38.58       33.45     12.52 o 
   1  11  14       64.15       75.92     16.01 o 
   2  11  14       71.78       58.16     20.54 o 
   3  11  14       32.97       27.16     20.71 o 
   4  11  14       27.18       46.99     32.15 o 
   5  11  14        3.53       -2.47     30.30 o 
  -4  12  14        5.26       17.31     34.01 o 
  -3  12  14        0.25        4.20     19.18 o 
  -2  12  14       42.02       67.74     21.30 o 
  -1  12  14       34.44       39.68     20.33 o 
   0  12  14        2.59       -5.93     11.60 o 
   1  12  14       32.89       23.04     14.46 o 
   2  12  14       43.33       40.85     20.65 o 
   3  12  14        0.28       -9.88     18.55 o 
   4  12  14        5.41      -22.26     22.26 o 
  -4  13  14        2.45       -4.95     34.01 o 
  -3  13  14       32.65       35.25     35.25 o 
  -2  13  14       13.27       14.04     18.26 o 
  -1  13  14       52.75       60.33     23.83 o 
   0  13  14        2.98        1.79     12.52 o 
   1  13  14       53.37       46.25     19.55 o 
   2  13  14       13.31       24.54     36.48 o 
   3  13  14       33.24       61.36     22.93 o 
   4  13  14        2.09       14.84     32.77 o 
  -4  14  14        1.31      108.83     45.76 o 
  -3  14  14       38.46      -22.26     30.30 o 
  -2  14  14      143.44      223.22     48.85 o 
  -1  14  14      123.07      167.03     31.44 o 
   0  14  14       19.09       29.32     22.18 o 
   1  14  14      121.07      133.84     24.95 o 
   2  14  14      145.32      207.31     61.83 o 
   3  14  14       36.99       61.22     35.86 o 
   4  14  14        1.68        2.47     35.86 o 
  -3  15  14       93.17       35.86     40.81 o 
  -2  15  14       28.05       18.55     32.15 o 
  -1  15  14        9.07        0.96     24.73 o 
   0  15  14       12.30       -5.55     20.71 o 
   1  15  14        9.25        5.57     30.30 o 
   2  15  14       27.02       -4.13     20.05 o 
   3  15  14       93.63      154.58     48.85 o 
  -3  16  14        9.74       -4.95     35.25 o 
  -2  16  14        4.06      -25.35     31.54 o 
  -1  16  14       34.83       40.19     37.10 o 
   0  16  14       11.23       39.24     24.26 o 
   1  16  14       35.16       46.99     37.72 o 
   2  16  14        4.29       -6.18     37.72 o 
   3  16  14        9.88      -28.44     28.44 o 
  -2  17  14        4.04       29.06     40.19 o 
  -1  17  14        0.22      -24.73     34.01 o 
   0  17  14       12.65       22.26     32.77 o 
   1  17  14        0.22      -30.92     30.92 o 
   2  17  14        3.93       24.12     37.72 o 
  -1  18  14       10.51       11.13     40.19 o 
   0  18  14        4.44      -18.55     30.92 o 
   1  18  14       10.50       34.01     42.67 o 
   1   0  15      237.50      224.22     12.94 o 
   2   0  15      125.49      150.80     12.53 o 
   3   0  15      359.34      355.74     18.03 o 
   4   0  15       62.27       67.25     13.53 o 
   5   0  15       39.68        3.71     42.67 o 
   6   0  15        0.30       -2.47     24.73 o 
  -6   1  15        8.12       -0.62     27.21 o 
  -5   1  15        9.22       31.09     16.22 o 
  -4   1  15      315.18      296.72     25.49 o 
  -3   1  15      203.73      197.64     18.84 o 
  -2   1  15     1313.79     1374.31     31.86 o 
  -1   1  15      523.95      576.76     23.69 o 
   0   1  15       16.87       -2.29      5.72 o 
   1   1  15      513.77      581.28     15.92 o 
   2   1  15     1323.56     1357.42     39.34 o 
   3   1  15      201.60      195.34     12.52 o 
   4   1  15      320.21      326.90     25.67 o 
   5   1  15        9.10        6.80     19.54 o 
  -6   2  15       18.15       13.60     27.83 o 
  -5   2  15       20.05       32.33     16.74 o 
  -4   2  15      157.58      187.37     25.65 o 
  -3   2  15      977.96      954.39     29.83 o 
  -2   2  15      230.00      252.42     10.84 o 
  -1   2  15     1874.08     1878.10     35.24 o 
   0   2  15      456.05      430.03     15.11 o 
   1   2  15     1883.64     1874.16     37.28 o 
   2   2  15      237.05      224.11     14.44 o 
   3   2  15      969.19      982.99     25.97 o 
   4   2  15      156.54      143.60     20.46 o 
   5   2  15       22.49       47.37     33.08 o 
  -6   3  15        2.97       -3.71     25.35 o 
  -5   3  15       15.19       21.60     16.98 o 
  -4   3  15      459.69      479.73     25.24 o 
  -3   3  15      319.74      299.99     16.49 o 
  -2   3  15      522.06      564.95     17.29 o 
  -1   3  15      492.65      537.59     16.17 o 
   0   3  15      123.57      114.21     12.19 o 
   1   3  15      506.33      581.55     36.36 o 
   2   3  15      518.45      528.65     21.29 o 
   3   3  15      319.92      329.46     23.67 o 
   4   3  15      446.63      485.61     27.81 o 
   5   3  15       15.52      -18.77     34.32 o 
   6   3  15        3.04      -21.02     21.02 o 
  -6   4  15       12.01        1.24     27.21 o 
  -5   4  15      130.21      137.85     26.13 o 
  -4   4  15       30.92       43.75     12.80 o 
  -3   4  15      351.07      340.35     18.53 o 
  -2   4  15       66.32       64.22      9.92 o 
  -1   4  15     2539.43     2679.72     49.03 o 
   0   4  15      446.62      478.22     18.66 o 
   1   4  15     2538.02     2575.22     62.43 o 
   2   4  15       67.12       69.34     11.18 o 
   3   4  15      340.19      312.26     35.86 o 
   4   4  15       29.84        5.57     19.17 o 
   5   4  15      127.79      106.97     32.15 o 
   6   4  15       11.56       40.81     25.35 o 
  -6   5  15       28.24       25.35     30.92 o 
  -5   5  15        6.97       -0.74     18.30 o 
  -4   5  15      100.98      134.75     16.99 o 
  -3   5  15      649.96      627.45     32.84 o 
  -2   5  15      189.52      187.62     20.56 o 
  -1   5  15      104.42      107.02     10.93 o 
   0   5  15      868.35      845.04     24.30 o 
   1   5  15      103.25      122.19     14.93 o 
   2   5  15      192.41      169.75     16.73 o 
   3   5  15      646.89      669.43     32.04 o 
   4   5  15      103.18      123.67     27.21 o 
   5   5  15        7.12       13.37     17.00 o 
   6   5  15       27.57       13.60     25.35 o 
  -6   6  15        3.22       18.55     31.54 o 
  -5   6  15       61.45       75.01     15.61 o 
  -4   6  15      219.43      201.89     19.90 o 
  -3   6  15      184.25      184.13     21.25 o 
  -2   6  15      975.73     1007.21     27.93 o 
  -1   6  15      395.41      405.80     19.02 o 
   0   6  15       74.94       73.92      9.62 o 
   1   6  15      401.74      413.38     25.35 o 
   2   6  15      971.09      913.25     34.72 o 
   3   6  15      191.58      211.95     22.57 o 
   4   6  15      222.00      251.05     35.86 o 
   5   6  15       63.38       46.38     21.64 o 
   6   6  15        3.47       -3.71     26.59 o 
  -5   7  15       10.18       -3.42     15.79 o 
  -4   7  15       98.27       90.07     17.53 o 
  -3   7  15      534.69      489.14     30.87 o 
  -2   7  15      424.35      430.92     27.59 o 
  -1   7  15      357.31      402.90     30.11 o 
   0   7  15     1445.66     1398.89     55.30 o 
   1   7  15      351.88      380.58     20.67 o 
   2   7  15      430.53      468.97     27.94 o 
   3   7  15      533.04      519.27     33.45 o 
   4   7  15       99.61       41.43     27.21 o 
   5   7  15        9.71       41.43     23.50 o 
  -5   8  15       30.39       32.84     28.13 o 
  -4   8  15       21.74       10.72     13.82 o 
  -3   8  15       17.38        0.71     16.98 o 
  -2   8  15      713.62      714.74     41.32 o 
  -1   8  15      556.47      551.35     28.28 o 
   0   8  15        1.35       -2.19      8.40 o 
   1   8  15      553.60      519.18     24.41 o 
   2   8  15      704.89      708.34     33.52 o 
   3   8  15       16.87       61.22     26.59 o 
   4   8  15       20.87       10.51     25.35 o 
   5   8  15       30.02       22.88     25.35 o 
  -5   9  15       78.02       68.68     21.69 o 
  -4   9  15      123.15      100.96     20.15 o 
  -3   9  15       68.16      102.41     23.16 o 
  -2   9  15      345.70      375.35     35.82 o 
  -1   9  15      350.09      305.91     32.13 o 
   0   9  15       36.53       64.94     12.21 o 
   1   9  15      352.62      338.39     31.23 o 
   2   9  15      338.09      316.44     30.92 o 
   3   9  15       67.30       60.60     29.68 o 
   4   9  15      123.33      130.47     34.63 o 
   5   9  15       78.72       72.96     30.92 o 
  -5  10  15       14.57       10.69     19.76 o 
  -4  10  15       69.83       51.94     34.01 o 
  -3  10  15       24.09       32.15     19.80 o 
  -2  10  15      100.71      113.02     24.68 o 
  -1  10  15        4.52        9.15      8.69 o 
   0  10  15      190.05      226.44     20.07 o 
   1  10  15        4.01      -10.95     10.95 o 
   2  10  15       99.74      106.58     21.64 o 
   3  10  15       23.38       37.10     19.68 o 
   4  10  15       68.75       38.34     29.68 o 
   5  10  15       15.17       -4.95     27.21 o 
  -5  11  15        5.46       30.05     22.73 o 
  -4  11  15       14.72       56.27     34.63 o 
  -3  11  15       46.99       44.35     21.37 o 
  -2  11  15       25.64        1.24     27.21 o 
  -1  11  15      140.56      151.26     15.73 o 
   0  11  15       52.68       80.77     14.80 o 
   1  11  15      142.59      173.83     36.60 o 
   2  11  15       25.57       -1.12     36.79 o 
   3  11  15       45.54       42.91     20.49 o 
   4  11  15       14.60       61.22     33.39 o 
   5  11  15        5.34       24.12     30.92 o 
  -4  12  15        1.62       45.76     35.86 o 
  -3  12  15       31.59       19.17     30.30 o 
  -2  12  15        9.73       22.88     29.68 o 
  -1  12  15       55.80       45.81     21.38 o 
   0  12  15       53.87       35.86     13.68 o 
   1  12  15       56.67       50.33     24.83 o 
   2  12  15        9.40       26.10     18.86 o 
   3  12  15       32.23       36.54     26.28 o 
   4  12  15        1.45       -3.09     30.92 o 
  -4  13  15        9.66       25.35     35.25 o 
  -3  13  15       81.17       66.78     37.72 o 
  -2  13  15       22.02       15.75     26.90 o 
  -1  13  15        6.64       -9.99     18.93 o 
   0  13  15       76.54      107.38     18.85 o 
   1  13  15        7.31       38.03     18.06 o 
   2  13  15       21.12       44.08     21.65 o 
   3  13  15       83.58       65.55     25.12 o 
   4  13  15        9.89       -9.89     30.30 o 
  -4  14  15       29.63       44.52     39.57 o 
  -3  14  15        1.31      -28.44     28.44 o 
  -2  14  15       66.24       90.28     38.34 o 
  -1  14  15        4.56        0.41     20.24 o 
   0  14  15        6.15      -18.24     18.24 o 
   1  14  15        4.56       26.31     18.12 o 
   2  14  15       66.62       78.95     24.38 o 
   3  14  15        1.43       29.68     35.25 o 
   4  14  15       29.47        6.80     37.10 o 
  -3  15  15        9.63       32.15     39.57 o 
  -2  15  15       27.09       42.67     38.96 o 
  -1  15  15       46.21       29.06     33.39 o 
   0  15  15       70.59       58.80     37.72 o 
   1  15  15       47.11       92.75     38.96 o 
   2  15  15       26.82       38.90     22.26 o 
   3  15  15        9.30       42.67     38.34 o 
  -3  16  15        6.69       12.99     37.72 o 
  -2  16  15       54.28       35.86     39.57 o 
  -1  16  15        2.78       11.75     36.48 o 
   0  16  15       32.95       68.02     37.72 o 
   1  16  15        2.55       43.90     36.48 o 
   2  16  15       55.40       60.60     43.90 o 
   3  16  15        6.79       76.67     41.43 o 
  -2  17  15        8.85       -9.28     36.48 o 
  -1  17  15        7.41       -1.24     37.72 o 
   0  17  15       65.92       68.64     41.43 o 
   1  17  15        7.55      -17.31     33.39 o 
   2  17  15        8.70       72.35     42.05 o 
  -1  18  15       31.48       40.81     40.81 o 
   0  18  15       31.28        3.71     38.96 o 
   1  18  15       31.54       21.02     40.19 o 
   0   0  16     2207.30     2245.79     46.63 o 
   1   0  16      246.00      298.46     15.12 o 
   2   0  16      670.97      704.88     26.98 o 
   3   0  16        0.30       -7.15      7.88 o 
   4   0  16      144.07      139.92     27.88 o 
   5   0  16      133.31      211.47     55.65 o 
   6   0  16       72.63       25.97     31.54 o 
  -6   1  16       17.62       53.80     30.30 o 
  -5   1  16      109.89      118.56     20.85 o 
  -4   1  16      273.78      251.89     24.26 o 
  -3   1  16      327.06      300.98     30.74 o 
  -2   1  16      347.80      387.87     20.80 o 
  -1   1  16      838.25      899.81     24.73 o 
   0   1  16     1387.21     1427.99     28.12 o 
   1   1  16      820.97      854.45     20.32 o 
   2   1  16      352.40      380.90     17.12 o 
   3   1  16      321.64      343.51     17.34 o 
   4   1  16      280.62      264.39     32.98 o 
   5   1  16      110.10      127.38     53.80 o 
  -6   2  16        2.76       19.79     26.59 o 
  -5   2  16       94.33       96.37     20.26 o 
  -4   2  16       88.28      102.19     24.23 o 
  -3   2  16      326.42      307.26     33.84 o 
  -2   2  16      603.70      537.83     19.56 o 
  -1   2  16      972.61     1047.20     24.76 o 
   0   2  16       76.71       75.55     11.03 o 
   1   2  16      969.21     1036.68     27.30 o 
   2   2  16      607.43      525.11     20.97 o 
   3   2  16      325.65      337.80     17.17 o 
   4   2  16       84.56       83.36     25.66 o 
   5   2  16       92.78       83.52     24.80 o 
  -6   3  16        9.04        3.09     26.59 o 
  -5   3  16       23.95       20.21     19.48 o 
  -4   3  16      162.85      188.39     22.94 o 
  -3   3  16        6.49       11.92      7.99 o 
  -2   3  16       58.20       43.78      6.35 o 
  -1   3  16      238.72      248.39     13.55 o 
   0   3  16      619.42      663.22     23.48 o 
   1   3  16      237.07      243.09     18.26 o 
   2   3  16       58.26       90.32     11.76 o 
   3   3  16        6.91       18.07     16.70 o 
   4   3  16      158.87      135.26     18.91 o 
   5   3  16       23.73       -6.80     22.26 o 
   6   3  16        8.85       40.81     25.35 o 
  -6   4  16        6.82       24.73     28.44 o 
  -5   4  16       14.75        4.68     18.30 o 
  -4   4  16      277.48      289.66     22.49 o 
  -3   4  16      218.59      224.29     15.82 o 
  -2   4  16       10.85       22.52      8.74 o 
  -1   4  16     1198.65     1276.03     30.45 o 
   0   4  16      308.96      276.53     14.89 o 
   1   4  16     1179.33     1258.11     39.11 o 
   2   4  16        9.83       12.07      9.75 o 
   3   4  16      216.38      193.54     31.54 o 
   4   4  16      274.86      310.41     35.25 o 
   5   4  16       14.52       14.84     27.21 o 
   6   4  16        6.95       44.52     27.21 o 
  -6   5  16       46.10        9.89     30.30 o 
  -5   5  16       28.25       49.39     21.61 o 
  -4   5  16      340.25      323.17     23.00 o 
  -3   5  16      975.51      993.52     37.22 o 
  -2   5  16      243.85      247.34     15.46 o 
  -1   5  16      128.67      128.04     11.82 o 
   0   5  16     3457.47     3447.14     64.59 o 
   1   5  16      134.44      138.55     15.63 o 
   2   5  16      254.92      257.49     30.23 o 
   3   5  16      976.85      819.30     58.12 o 
   4   5  16      336.29      332.05     38.34 o 
   5   5  16       29.26       61.87     17.31 o 
   6   5  16       46.70       43.90     29.06 o 
  -6   6  16       12.77       65.54     35.25 o 
  -5   6  16      118.47      126.44     27.10 o 
  -4   6  16      250.65      285.08     22.65 o 
  -3   6  16      995.69      960.52     37.84 o 
  -2   6  16      514.68      488.94     21.87 o 
  -1   6  16     1789.64     1917.84     41.43 o 
   0   6  16     1460.93     1406.39     34.37 o 
   1   6  16     1805.68     1971.32     73.47 o 
   2   6  16      522.10      465.89     27.70 o 
   3   6  16      987.55      928.86     40.21 o 
   4   6  16      252.86      318.44     40.19 o 
   5   6  16      116.81      147.16     28.44 o 
  -5   7  16       15.56       28.42     17.22 o 
  -4   7  16       40.60       18.75     14.31 o 
  -3   7  16      455.59      467.06     30.62 o 
  -2   7  16      168.53      179.51     20.31 o 
  -1   7  16      476.81      479.93     26.31 o 
   0   7  16     2064.44     2030.02     57.44 o 
   1   7  16      469.63      530.19     29.90 o 
   2   7  16      170.61      195.79     20.05 o 
   3   7  16      460.35      491.58     51.32 o 
   4   7  16       41.82       38.34     25.35 o 
   5   7  16       15.92       30.30     22.88 o 
  -5   8  16       28.36       23.38     18.39 o 
  -4   8  16       28.68       43.02     15.78 o 
  -3   8  16       26.81        3.18     13.60 o 
  -2   8  16        3.16       17.11     17.61 o 
  -1   8  16       22.74       12.98     10.93 o 
   0   8  16      100.47       86.01     19.89 o 
   1   8  16       22.31       17.46      9.98 o 
   2   8  16        2.57      -12.06     14.64 o 
   3   8  16       27.46       35.25     25.35 o 
   4   8  16       28.82       27.21     25.97 o 
   5   8  16       28.75       34.01     25.97 o 
  -5   9  16       30.37       45.28     23.81 o 
  -4   9  16        3.26       -2.78     15.00 o 
  -3   9  16        4.57       -8.42     16.46 o 
  -2   9  16       98.00      114.15     24.44 o 
  -1   9  16      413.47      312.02     32.36 o 
   0   9  16       20.70       37.89     11.51 o 
   1   9  16      411.69      396.60     23.32 o 
   2   9  16       97.34      100.02     21.98 o 
   3   9  16        4.30       11.13     24.73 o 
   4   9  16        3.35        5.57     25.97 o 
   5   9  16       30.11       34.63     29.68 o 
  -5  10  16       21.41       11.44     20.25 o 
  -4  10  16       56.98       39.83     23.19 o 
  -3  10  16      110.26      134.20     26.63 o 
  -2  10  16      143.85      117.86     24.74 o 
  -1  10  16      261.68      204.82     29.95 o 
   0  10  16       40.88       56.86     13.56 o 
   1  10  16      266.94      331.33     25.44 o 
   2  10  16      143.70      119.14     23.42 o 
   3  10  16      110.03       75.44     34.01 o 
   4  10  16       57.35       48.23     33.39 o 
   5  10  16       22.27       17.93     29.06 o 
  -5  11  16        9.01        2.94     20.86 o 
  -4  11  16       26.02        7.28     24.12 o 
  -3  11  16       12.47       23.93     20.97 o 
  -2  11  16      248.35      228.17     45.14 o 
  -1  11  16      191.34      163.79     52.56 o 
   0  11  16       67.91       67.84     14.34 o 
   1  11  16      198.34      172.69     20.81 o 
   2  11  16      251.37      238.24     49.78 o 
   3  11  16       10.62        2.30     19.02 o 
   4  11  16       27.70       27.83     32.15 o 
   5  11  16        9.25       29.68     34.01 o 
  -4  12  16        5.11       48.85     37.10 o 
  -3  12  16       90.20       81.00     38.34 o 
  -2  12  16      282.10      246.72     50.09 o 
  -1  12  16       26.28       -4.50     25.35 o 
   0  12  16       11.55       15.83     12.72 o 
   1  12  16       27.79        3.61     23.63 o 
   2  12  16      289.88      302.36     33.25 o 
   3  12  16       87.59      114.94     27.07 o 
   4  12  16        4.59        9.89     30.92 o 
  -4  13  16       28.08       75.44     42.05 o 
  -3  13  16       76.11      115.01     42.05 o 
  -2  13  16        3.19       -2.98     19.48 o 
  -1  13  16       13.81       50.39     24.05 o 
   0  13  16        1.35        5.10     19.66 o 
   1  13  16       13.86       29.73     17.67 o 
   2  13  16        3.21       19.68     20.20 o 
   3  13  16       76.33       98.92     26.45 o 
   4  13  16       26.87       95.22     40.19 o 
  -4  14  16        3.12      -25.97     33.39 o 
  -3  14  16        3.50      -26.59     32.77 o 
  -2  14  16        6.52       -0.62     31.54 o 
  -1  14  16       41.31       31.52     23.16 o 
   0  14  16        7.76       22.32     21.04 o 
   1  14  16       41.14       25.35     19.16 o 
   2  14  16        6.56       39.06     30.61 o 
   3  14  16        3.56       -3.09     34.01 o 
   4  14  16        2.95      237.44     59.36 o 
  -3  15  16        9.98       84.09     43.28 o 
  -2  15  16       13.63       38.34     38.96 o 
  -1  15  16       16.61       38.34     35.25 o 
   0  15  16        1.46       10.87     31.23 o 
   1  15  16       16.58       16.08     33.39 o 
   2  15  16       13.62       24.23     22.88 o 
   3  15  16       10.06       69.87     42.05 o 
  -3  16  16        8.37        6.80     35.86 o 
  -2  16  16       41.26       64.31     43.28 o 
  -1  16  16       78.63       10.51     38.96 o 
   0  16  16        1.79      -14.22     32.15 o 
   1  16  16       78.61       78.53     37.10 o 
   2  16  16       40.53       50.09     40.81 o 
   3  16  16        8.00       27.83     36.48 o 
  -2  17  16       10.75       15.46     39.57 o 
  -1  17  16        7.58       16.70     37.10 o 
   0  17  16        8.89        9.89     36.48 o 
   1  17  16        7.28       51.32     41.43 o 
   2  17  16       11.04       11.13     39.57 o 
  -1  18  16       31.71       63.07     44.52 o 
   0  18  16        3.90        4.33     39.57 o 
   1  18  16       31.47      -20.41     37.72 o 
   1   0  17      546.74      586.74     24.74 o 
   2   0  17     1544.97     1399.13     40.78 o 
   3   0  17      297.86      302.47     21.33 o 
   4   0  17        0.94       -7.71     13.56 o 
   6   0  17       90.03      170.04     38.96 o 
  -5   1  17       58.70       75.79     21.56 o 
  -4   1  17      287.15      294.82     26.05 o 
  -3   1  17      271.18      245.15     19.19 o 
  -2   1  17      558.63      571.38     24.28 o 
  -1   1  17      440.15      451.47     19.36 o 
   0   1  17      541.70      535.08     16.70 o 
   1   1  17      448.60      468.72     15.31 o 
   2   1  17      534.46      564.10     20.71 o 
   3   1  17      271.24      292.61     16.77 o 
   4   1  17      291.60      302.88     34.28 o 
   5   1  17       59.72       75.44     28.44 o 
  -6   2  17       26.23       20.41     30.30 o 
  -5   2  17       86.13      108.13     24.68 o 
  -4   2  17      120.53      103.73     19.27 o 
  -3   2  17      121.95       90.02     15.77 o 
  -2   2  17      183.60      187.94     11.48 o 
  -1   2  17      932.82      922.85     27.65 o 
   0   2  17       10.39       17.90      7.17 o 
   1   2  17      920.54      881.75     31.02 o 
   2   2  17      172.10      179.15     21.28 o 
   3   2  17      124.11      133.91     13.67 o 
   4   2  17      116.43      133.17     30.61 o 
   5   2  17       86.63       89.04     29.68 o 
  -6   3  17       17.54      -17.93     27.21 o 
  -5   3  17       43.84       49.46     21.64 o 
  -4   3  17      398.73      382.53     30.24 o 
  -3   3  17      613.18      558.25     31.75 o 
  -2   3  17       77.25       73.80      9.24 o 
  -1   3  17      780.56      766.00     21.87 o 
   0   3  17       33.50       43.29      8.90 o 
   1   3  17      781.05      733.13     24.28 o 
   2   3  17       82.64       87.27     11.79 o 
   3   3  17      602.56      551.64     36.52 o 
   4   3  17      395.72      412.28     31.30 o 
   5   3  17       44.22        1.24     26.59 o 
   6   3  17       17.61      -11.13     24.12 o 
  -6   4  17        0.45      -26.59     26.59 o 
  -5   4  17      192.15      165.76     28.33 o 
  -4   4  17      215.94      189.76     23.08 o 
  -3   4  17     1158.41     1232.34     32.47 o 
  -2   4  17      293.48      292.88     16.26 o 
  -1   4  17       69.51       63.47      9.49 o 
   0   4  17      106.67      112.86     10.04 o 
   1   4  17       75.75       88.27     13.44 o 
   2   4  17      292.50      281.69     20.39 o 
   3   4  17     1160.26     1079.00     64.31 o 
   4   4  17      213.74      197.14     24.64 o 
   5   4  17      190.22      249.81     42.05 o 
   6   4  17        0.46       37.10     27.21 o 
  -6   5  17        5.64       -0.62     29.68 o 
  -5   5  17        6.22       14.76     19.17 o 
  -4   5  17      635.74      625.51     30.50 o 
  -3   5  17      270.22      270.90     22.58 o 
  -2   5  17      401.32      399.99     35.24 o 
  -1   5  17      378.43      405.24     21.28 o 
   0   5  17        6.80        5.76      7.05 o 
   1   5  17      383.85      378.72     24.56 o 
   2   5  17      390.36      425.40     30.88 o 
   3   5  17      280.11      275.78     38.34 o 
   4   5  17      639.74      635.65     48.85 o 
   5   5  17        6.37       -0.50     14.30 o 
   6   5  17        5.38       22.88     27.83 o 
  -5   6  17       67.37       51.06     38.34 o 
  -4   6  17       73.31       93.00     20.33 o 
  -3   6  17      505.66      455.44     41.60 o 
  -2   6  17       65.57       53.87     10.45 o 
  -1   6  17      171.79      194.62     17.02 o 
   0   6  17      321.28      323.40     17.15 o 
   1   6  17      168.40      160.26     18.18 o 
   2   6  17       62.06       51.91     14.28 o 
   3   6  17      522.16      587.87     40.81 o 
   4   6  17       75.64       72.96     27.83 o 
   5   6  17       66.80       59.48     19.55 o 
  -5   7  17        4.47       -4.08     15.43 o 
  -4   7  17       45.17       40.59     15.43 o 
  -3   7  17      491.09      505.98     45.43 o 
  -2   7  17      173.99      196.64     21.02 o 
  -1   7  17       71.56       73.62     12.26 o 
   0   7  17      173.49      148.54     18.51 o 
   1   7  17       68.01       56.85     14.56 o 
   2   7  17      179.18      181.47     25.95 o 
   3   7  17      491.83      432.84     51.32 o 
   4   7  17       44.10       63.07     27.83 o 
   5   7  17        4.03       -6.18     21.64 o 
  -5   8  17       13.68       14.54     18.72 o 
  -4   8  17       49.37       26.68     15.75 o 
  -3   8  17      157.31      162.73     21.51 o 
  -2   8  17      937.22      953.87     56.31 o 
  -1   8  17       62.08       55.03     13.42 o 
   0   8  17       98.21      112.61     17.92 o 
   1   8  17       61.99       70.92     32.89 o 
   2   8  17      934.06     1053.03     70.49 o 
   3   8  17      154.40      258.47     41.43 o 
   4   8  17       49.59       30.30     27.21 o 
   5   8  17       14.63       42.05     27.83 o 
  -5   9  17        2.63       -6.74     31.23 o 
  -4   9  17      109.45      111.11     20.84 o 
  -3   9  17       24.51       49.48     16.62 o 
  -2   9  17        8.30        1.27     17.86 o 
  -1   9  17       10.31       19.79     16.16 o 
   0   9  17      561.49      592.64     43.05 o 
   1   9  17        8.96        9.99     10.54 o 
   2   9  17        9.02        4.33     24.73 o 
   3   9  17       23.38       17.31     28.44 o 
   4   9  17      109.40       87.19     34.01 o 
   5   9  17        2.62       -0.62     26.59 o 
  -5  10  17        5.04      -11.98     19.16 o 
  -4  10  17       13.52       23.98     20.16 o 
  -3  10  17       15.25      -10.02     17.23 o 
  -2  10  17      138.48      115.40     25.99 o 
  -1  10  17      338.24      258.43     31.68 o 
   0  10  17      235.95      253.28     26.32 o 
   1  10  17      334.38      324.37     25.28 o 
   2  10  17      136.61      107.11     22.58 o 
   3  10  17       16.42       43.28     30.30 o 
   4  10  17       13.39       28.44     31.54 o 
   5  10  17        5.82       49.47     32.77 o 
  -5  11  17        4.06       41.35     26.59 o 
  -4  11  17       27.93        6.69     20.97 o 
  -3  11  17       16.13        2.21     18.22 o 
  -2  11  17       16.80       29.06     29.68 o 
  -1  11  17      614.05      550.34     68.02 o 
   0  11  17       11.03       -6.99     10.85 o 
   1  11  17      610.09      629.43     35.14 o 
   2  11  17       16.44        9.92     18.66 o 
   3  11  17       17.41       45.76     31.54 o 
   4  11  17       26.82       51.32     34.63 o 
   5  11  17        3.64        6.80     30.30 o 
  -4  12  17       15.74      -29.51     32.77 o 
  -3  12  17        7.43       26.59     35.86 o 
  -2  12  17       44.15       55.65     32.77 o 
  -1  12  17       25.78       22.44     21.12 o 
   0  12  17      434.14      483.84     29.72 o 
   1  12  17       26.79       26.44     17.03 o 
   2  12  17       43.86       46.01     26.90 o 
   3  12  17        7.83       16.64     21.38 o 
   4  12  17       15.12       36.48     37.10 o 
  -4  13  17        7.34      -19.17     33.39 o 
  -3  13  17       21.85       -4.95     31.54 o 
  -2  13  17       47.54       15.46     32.77 o 
  -1  13  17      131.07      179.99     31.23 o 
   0  13  17      101.95       83.19     36.79 o 
   1  13  17      132.25      175.27     27.48 o 
   2  13  17       47.38       58.05     21.92 o 
   3  13  17       22.91       66.58     24.47 o 
   4  13  17        7.44       49.47     37.72 o 
  -4  14  17        3.83       42.67     42.67 o 
  -3  14  17       26.44      -17.31     30.92 o 
  -2  14  17       38.09      -22.26     29.06 o 
  -1  14  17        4.31       28.09     22.88 o 
   0  14  17       38.56       67.73     24.56 o 
   1  14  17        4.00       -8.66     25.35 o 
   2  14  17       37.58       89.80     25.11 o 
   3  14  17       26.25        0.00     34.63 o 
   4  14  17        4.08      -32.15     32.15 o 
  -3  15  17        4.28       15.46     37.10 o 
  -2  15  17       33.84       -7.42     35.86 o 
   0  15  17       65.55       75.39     27.38 o 
   1  15  17       39.88       74.20     40.81 o 
   2  15  17       33.42       -1.86     32.15 o 
   3  15  17        4.04      -33.39     33.39 o 
  -3  16  17        6.35       13.60     40.19 o 
  -2  16  17       45.53       53.80     40.81 o 
  -1  16  17        0.19        9.28     37.10 o 
   0  16  17       53.78       27.83     35.25 o 
   1  16  17        0.18       38.96     36.48 o 
   2  16  17       45.37       31.54     39.57 o 
   3  16  17        6.37      -12.37     36.48 o 
  -2  17  17        1.67       -7.42     38.34 o 
  -1  17  17       50.16       56.27     41.43 o 
   0  17  17       13.31       69.25     42.67 o 
   1  17  17       49.85       37.10     41.43 o 
   2  17  17        1.62       37.10     41.43 o 
  -1  18  17        1.65       -4.33     40.19 o 
   0  18  17        0.35       37.72     42.05 o 
   1  18  17        1.67      -35.25     35.25 o 
   0   0  18       13.55       26.88     11.45 o 
   1   0  18       34.13       34.80      8.52 o 
   2   0  18      443.32      473.01     29.15 o 
   3   0  18      301.65      278.57     22.17 o 
   4   0  18        1.73       10.83     13.00 o 
   6   0  18        0.52       47.61     30.92 o 
  -6   1  18       24.39       24.73     29.06 o 
  -5   1  18       94.64      122.82     43.90 o 
  -4   1  18       16.96       24.52     14.33 o 
  -3   1  18      269.89      274.88     27.19 o 
  -2   1  18      246.02      276.06     20.00 o 
  -1   1  18      759.25      815.88     24.93 o 
   0   1  18       24.05       12.16      6.73 o 
   1   1  18      766.42      840.79     20.75 o 
   2   1  18      251.97      269.32     45.96 o 
   3   1  18      275.14      282.67     21.66 o 
   4   1  18       17.39       46.36     21.42 o 
   5   1  18       95.02       78.53     30.30 o 
  -6   2  18       18.21        0.00     27.21 o 
  -5   2  18      160.93      165.71     27.32 o 
  -4   2  18       29.02       47.69     19.36 o 
  -3   2  18       16.21       23.69     11.40 o 
  -2   2  18       47.84       65.74      9.10 o 
  -1   2  18      189.82      227.96     16.59 o 
   0   2  18     1979.31     2110.89     38.31 o 
   1   2  18      204.05      237.14     11.34 o 
   2   2  18       46.43       64.23      9.55 o 
   3   2  18       16.68       23.53      9.76 o 
   4   2  18       30.14       17.36     21.49 o 
   5   2  18      161.68      157.06     37.10 o 
  -6   3  18       16.11      -18.55     27.21 o 
  -5   3  18       17.46       32.40     20.71 o 
  -4   3  18      554.78      588.45     47.46 o 
  -3   3  18       74.23       69.93     11.25 o 
  -2   3  18      171.65      156.51     12.16 o 
  -1   3  18     1028.96     1080.03     23.98 o 
   0   3  18     3654.06     3563.91     63.08 o 
   1   3  18     1044.36     1026.80     48.00 o 
   2   3  18      182.29      175.70     15.27 o 
   3   3  18       75.10       33.77     19.47 o 
   4   3  18      557.21      519.34     31.19 o 
   5   3  18       17.24       65.54     29.06 o 
   6   3  18       17.09       63.07     30.30 o 
  -6   4  18        1.96        5.57     30.30 o 
  -5   4  18       11.09       33.17     19.36 o 
  -4   4  18      111.28      123.28     24.10 o 
  -3   4  18      183.26      161.40     21.87 o 
  -2   4  18      623.07      657.14     22.89 o 
  -1   4  18       70.54       83.24     10.24 o 
   0   4  18      154.01      139.86     11.13 o 
   1   4  18       79.49       97.08     22.88 o 
   2   4  18      636.44      639.34     28.20 o 
   3   4  18      184.38      167.57     31.54 o 
   4   4  18      112.97      156.46     23.47 o 
   5   4  18       10.99       30.30     29.06 o 
   6   4  18        2.38       15.46     26.59 o 
  -5   5  18        3.86        3.33     19.44 o 
  -4   5  18      159.08      146.70     17.84 o 
  -3   5  18      476.87      457.08     26.20 o 
  -2   5  18      127.78      118.66     12.24 o 
  -1   5  18      223.37      216.78     14.92 o 
   0   5  18       31.37       23.69      7.90 o 
   1   5  18      217.72      171.67     18.27 o 
   2   5  18      127.97      114.99     11.58 o 
   3   5  18      481.75      435.31     47.61 o 
   4   5  18      162.75      161.39     32.15 o 
   5   5  18        3.92      -11.57     14.76 o 
  -5   6  18        5.36       30.54     23.81 o 
  -4   6  18       14.23        7.86     13.83 o 
  -3   6  18      217.75      268.65     23.65 o 
  -2   6  18      270.52      245.76     22.33 o 
  -1   6  18        2.29        9.44      9.32 o 
   0   6  18      436.68      422.89     19.62 o 
   1   6  18        2.51       11.79     11.16 o 
   2   6  18      265.06      228.49     20.94 o 
   3   6  18      219.06      268.36     39.57 o 
   4   6  18       14.50       -8.66     22.26 o 
   5   6  18        5.09       11.40     17.22 o 
  -5   7  18        6.29      -16.73     21.33 o 
  -4   7  18        9.40        2.66     14.08 o 
  -3   7  18       51.17       66.62     16.25 o 
  -2   7  18     1576.28     1529.57     82.83 o 
  -1   7  18       39.37       27.79     10.16 o 
   0   7  18       12.71       25.70     12.97 o 
   1   7  18       39.84       45.35     13.89 o 
   2   7  18     1577.98     1506.47     61.87 o 
   3   7  18       50.53       37.10     27.21 o 
   4   7  18       10.35       -5.57     21.64 o 
   5   7  18        6.06        2.47     22.88 o 
  -5   8  18       38.05       56.98     20.91 o 
  -4   8  18       35.24       42.08     15.99 o 
  -3   8  18       22.82       22.65     15.44 o 
  -2   8  18     2180.02     2168.16     65.09 o 
  -1   8  18      359.58      362.45     21.98 o 
   0   8  18        2.95        0.35     12.91 o 
   1   8  18      349.80      357.38     27.35 o 
   2   8  18     2166.98     2316.29    113.16 o 
   3   8  18       23.31       53.18     29.68 o 
   4   8  18       33.76      -17.31     23.50 o 
   5   8  18       36.01       46.99     27.21 o 
  -5   9  18       20.85       26.26     21.36 o 
  -4   9  18       26.33       12.71     16.55 o 
  -3   9  18      871.48      811.51     40.38 o 
  -2   9  18       41.95       31.20     21.02 o 
  -1   9  18      809.65      792.83     34.10 o 
   0   9  18     1649.67     1869.00     90.56 o 
   1   9  18      793.02      836.91     48.17 o 
   2   9  18       42.03      100.17     34.01 o 
   3   9  18      853.48      814.35     68.64 o 
   4   9  18       26.48        5.57     27.83 o 
   5   9  18       21.12       27.83     28.44 o 
  -5  10  18       13.09       -5.45     20.50 o 
  -4  10  18       46.25       33.34     31.54 o 
  -3  10  18      253.66      233.34     26.21 o 
  -2  10  18      165.40       98.32     36.48 o 
  -1  10  18        7.83      -18.54     21.64 o 
   0  10  18       18.41       31.33     18.84 o 
   1  10  18        8.05        1.96     12.00 o 
   2  10  18      157.25      217.65     43.28 o 
   3  10  18      252.93      210.85     45.14 o 
   4  10  18       44.63       15.46     30.92 o 
   5  10  18       12.90       18.55     30.30 o 
  -4  11  18        9.87      -13.10     19.66 o 
  -3  11  18       22.82       26.73     20.33 o 
  -2  11  18       27.70       68.64     34.63 o 
  -1  11  18       21.52       28.00     21.64 o 
   0  11  18        7.48        8.59     11.71 o 
   1  11  18       21.55       35.87     21.57 o 
   2  11  18       27.94       -1.84     17.07 o 
   3  11  18       22.79       -3.71     29.06 o 
   4  11  18        9.82       12.37     31.54 o 
  -4  12  18        4.11        1.02     22.69 o 
  -3  12  18        7.87       16.08     32.15 o 
  -2  12  18        4.24        4.95     28.44 o 
  -1  12  18      122.96       90.45     25.75 o 
   0  12  18       46.82       41.43     32.46 o 
   1  12  18      125.02      136.32     64.31 o 
   2  12  18        4.67       28.93     19.80 o 
   3  12  18        7.79      -20.41     28.44 o 
   4  12  18        4.20        5.57     34.01 o 
  -4  13  18       58.12       55.32     28.20 o 
  -3  13  18        3.43      -15.46     31.54 o 
  -2  13  18       19.91        6.18     30.30 o 
  -1  13  18       63.17       77.98     26.22 o 
   0  13  18      271.47      352.42     39.78 o 
   1  13  18       63.35       72.96     36.48 o 
   2  13  18       20.24       20.04     20.33 o 
   3  13  18        3.14      -25.97     25.97 o 
   4  13  18       57.92       59.36     39.57 o 
  -3  14  18       10.76       23.50     36.48 o 
  -2  14  18      143.25      215.80     53.18 o 
  -1  14  18      182.57      155.58     31.77 o 
   0  14  18       84.58       58.16     25.35 o 
   1  14  18      179.98      187.36     46.99 o 
   2  14  18      145.68      163.97     30.61 o 
   3  14  18       10.79       30.92     33.39 o 
  -3  15  18       30.80       61.22     42.05 o 
  -2  15  18        9.06       59.36     39.57 o 
  -1  15  18       64.13       46.99     37.72 o 
   0  15  18       12.93       21.64     32.77 o 
   1  15  18       65.68       80.38     40.81 o 
   2  15  18        8.91        0.00     35.86 o 
   3  15  18       31.16       30.92     38.34 o 
  -2  16  18        6.73        6.18     36.48 o 
  -1  16  18       30.73       40.81     38.34 o 
   0  16  18        4.97       25.97     35.25 o 
   1  16  18       30.81       48.23     40.81 o 
   2  16  18        7.08       26.59     38.34 o 
  -2  17  18        0.87       60.60     45.76 o 
  -1  17  18        4.58      -16.70     37.10 o 
   0  17  18        2.58       82.86     43.90 o 
   1  17  18        4.43      -30.30     33.39 o 
   2  17  18        0.90       37.72     42.05 o 
   1   0  19      558.86      551.68     20.39 o 
   2   0  19       62.60       49.04     20.45 o 
   3   0  19      649.81      680.44     47.74 o 
   4   0  19        3.12       -7.10     13.14 o 
   5   0  19        6.65       14.22     26.59 o 
   6   0  19       20.30       11.13     29.68 o 
  -6   1  19       20.40       49.47     34.01 o 
  -5   1  19       44.55       38.34     29.06 o 
  -4   1  19      262.77      222.87     23.62 o 
  -3   1  19       42.29       42.36     13.74 o 
  -2   1  19      506.39      429.78     27.41 o 
  -1   1  19      788.66      825.54     25.43 o 
   0   1  19      219.65      234.97     13.08 o 
   1   1  19      781.66      876.13     21.71 o 
   2   1  19      521.47      491.44     25.46 o 
   3   1  19       39.80       57.77     15.53 o 
   4   1  19      260.95      277.67     30.91 o 
   5   1  19       44.71        3.71     26.59 o 
  -6   2  19       20.62       47.61     33.39 o 
  -5   2  19       63.06       85.63     23.56 o 
  -4   2  19      143.26      142.80     21.85 o 
  -3   2  19       91.24       93.33     14.57 o 
  -2   2  19      199.27      216.25     22.28 o 
  -1   2  19     1409.18     1467.02     29.51 o 
   0   2  19     2428.94     2601.53     45.11 o 
   1   2  19     1432.44     1486.64     36.28 o 
   2   2  19      210.69      197.39     13.80 o 
   3   2  19       84.79       69.09     11.43 o 
   4   2  19      143.98       88.46     26.39 o 
   5   2  19       60.07       82.86     30.92 o 
  -6   3  19       21.10       34.01     30.92 o 
  -5   3  19       10.27       10.79     19.00 o 
  -4   3  19      635.15      696.79     40.29 o 
  -3   3  19      346.88      313.40     21.23 o 
  -2   3  19       29.81       17.34      7.07 o 
  -1   3  19      292.87      265.25     13.53 o 
   0   3  19        0.56        0.26      8.43 o 
   1   3  19      291.99      249.37     16.33 o 
   2   3  19       25.44       18.39     10.56 o 
   3   3  19      354.30      369.21     35.25 o 
   4   3  19      630.64      641.83     35.42 o 
   5   3  19        9.86       13.60     27.21 o 
   6   3  19       21.28        6.80     25.35 o 
  -6   4  19        0.81      -14.22     29.06 o 
  -5   4  19      141.60      108.78     25.79 o 
  -4   4  19       81.03       90.63     20.90 o 
  -3   4  19     1013.26     1044.59     34.71 o 
  -2   4  19      129.87      152.34     12.57 o 
  -1   4  19       28.03       31.34      8.84 o 
   0   4  19      408.39      423.74     17.76 o 
   1   4  19       33.93       42.93     14.37 o 
   2   4  19      130.95      141.87     19.74 o 
   3   4  19     1005.90      916.99     60.60 o 
   4   4  19       80.68      108.59     48.54 o 
  -5   5  19        6.91       19.47     21.18 o 
  -4   5  19      123.10      171.98     18.86 o 
  -3   5  19      401.55      409.11     26.42 o 
  -2   5  19      152.44      151.71     13.59 o 
  -1   5  19       90.11       72.09     10.64 o 
   0   5  19      153.86      173.14     13.39 o 
   1   5  19       89.64      112.27     15.58 o 
   2   5  19      157.75      136.82     16.95 o 
   3   5  19      401.53      324.01     43.90 o 
   4   5  19      119.47      204.67     34.01 o 
   5   5  19        7.19       10.30     16.91 o 
  -5   6  19       36.16       66.78     33.39 o 
  -4   6  19        1.52       16.59     12.45 o 
  -3   6  19       10.91        8.18     15.19 o 
  -2   6  19       34.31       46.85     14.36 o 
  -1   6  19      349.92      355.82     31.85 o 
   0   6  19       21.29        6.00      7.90 o 
   1   6  19      354.31      344.81     24.97 o 
   2   6  19       31.20       28.01     16.11 o 
   3   6  19        9.28       27.83     25.35 o 
   4   6  19        1.76       15.46     22.88 o 
   5   6  19       37.10       48.23     25.35 o 
  -5   7  19        8.42       19.09     29.06 o 
  -4   7  19      107.46      155.81     24.64 o 
  -3   7  19       10.72       19.84     13.89 o 
  -2   7  19      321.84      295.86     34.18 o 
  -1   7  19      174.23      176.15     16.49 o 
   0   7  19     1053.62      987.21     29.31 o 
   1   7  19      171.30      160.24     23.78 o 
   2   7  19      313.38      280.73     31.47 o 
   3   7  19       10.24       22.26     26.59 o 
   4   7  19      103.19      110.06     31.54 o 
   5   7  19        8.53      -19.79     21.02 o 
  -5   8  19        0.55       20.46     18.30 o 
  -4   8  19       12.53       13.74     14.81 o 
  -3   8  19      262.39      257.92     25.46 o 
  -2   8  19      286.73      287.62     27.01 o 
  -1   8  19      238.10      260.69     20.46 o 
   0   8  19      317.04      318.21     30.81 o 
   1   8  19      235.50      246.94     41.48 o 
   2   8  19      276.51      298.04     45.76 o 
   3   8  19      260.17      320.92     46.99 o 
   4   8  19       12.12        5.57     28.44 o 
   5   8  19        0.68       -5.57     23.50 o 
  -5   9  19       16.92       57.93     22.31 o 
  -4   9  19       41.13       19.89     19.67 o 
  -3   9  19       61.56       48.22     17.49 o 
  -2   9  19      190.40      220.16     31.63 o 
  -1   9  19      348.47      341.43     22.14 o 
   0   9  19      245.27      262.18     25.82 o 
   1   9  19      337.54      297.78     38.65 o 
   2   9  19      185.74      140.36     38.34 o 
   3   9  19       63.12       92.75     35.25 o 
   4   9  19       40.26       47.61     32.15 o 
   5   9  19       17.66       13.60     27.21 o 
  -5  10  19        4.24      -12.64     20.33 o 
  -4  10  19       14.41       13.44     20.93 o 
  -3  10  19       75.66       81.47     21.53 o 
  -2  10  19       57.61       53.18     21.42 o 
  -1  10  19       74.59       69.85     22.05 o 
   0  10  19       29.72       24.67     16.92 o 
   1  10  19       70.85       56.43     22.00 o 
   2  10  19       52.91       61.22     32.77 o 
   3  10  19       76.83       87.80     35.86 o 
   4  10  19       14.45       25.35     28.44 o 
   5  10  19        4.77       48.23     32.77 o 
  -4  11  19       39.77       40.79     24.44 o 
  -3  11  19       32.23       54.09     19.33 o 
  -2  11  19       42.17       35.86     29.68 o 
  -1  11  19       65.96       93.71     25.44 o 
   0  11  19      319.04      280.40     34.27 o 
   1  11  19       62.86      101.41     37.10 o 
   2  11  19       42.71       22.88     30.30 o 
   3  11  19       29.71       34.01     31.54 o 
   4  11  19       40.08       56.27     33.39 o 
  -4  12  19        7.75       62.70     26.94 o 
  -3  12  19       59.39       62.45     38.96 o 
  -2  12  19       23.72       12.37     30.30 o 
  -1  12  19       49.99       43.05     23.68 o 
   0  12  19       37.90       44.22     23.12 o 
   1  12  19       52.59      109.96     21.69 o 
   2  12  19       23.80       19.79     29.06 o 
   3  12  19       61.05       79.77     38.34 o 
   4  12  19        7.60       -1.24     32.77 o 
  -4  13  19       27.09       17.06     38.34 o 
  -3  13  19       59.73       99.55     43.28 o 
  -2  13  19       10.83      -19.79     28.44 o 
  -1  13  19       16.65       50.89     38.03 o 
   0  13  19       29.60       17.51     20.93 o 
   1  13  19       15.19       -4.95     29.06 o 
   2  13  19       11.34       37.57     20.42 o 
   3  13  19       59.78       79.15     38.34 o 
   4  13  19       27.78       72.35     40.19 o 
  -3  14  19        0.23       35.25     39.57 o 
  -2  14  19       22.05       -6.80     32.15 o 
  -1  14  19      129.93      187.82     34.07 o 
   0  14  19        0.48      -28.13     28.13 o 
   1  14  19      129.84      120.58     42.67 o 
   2  14  19       22.43        9.28     34.01 o 
   3  14  19        0.21       -9.89     32.15 o 
  -3  15  19       12.44       37.10     39.57 o 
  -2  15  19       48.77       44.52     37.72 o 
  -1  15  19       11.74       19.17     36.48 o 
   0  15  19      274.25      302.99     58.12 o 
   1  15  19       12.16        9.89     32.77 o 
   2  15  19       48.93       93.37     42.67 o 
   3  15  19       12.65       56.89     42.67 o 
  -2  16  19       38.32       24.12     37.72 o 
  -1  16  19        0.61      -14.84     30.30 o 
   0  16  19        6.63      -11.75     32.77 o 
   1  16  19        0.62      -29.68     29.68 o 
   2  16  19       39.08       84.71     43.90 o 
  -2  17  19       12.01       22.88     41.43 o 
  -1  17  19       16.26        5.57     37.72 o 
   0  17  19       20.13       19.17     38.34 o 
   1  17  19       16.50      -22.26     37.10 o 
   2  17  19       12.01        9.89     40.19 o 
   0   0  20      591.86      586.74     31.96 o 
   1   0  20      820.97      795.30     27.63 o 
   2   0  20      206.80      208.74     14.85 o 
   3   0  20       16.64       37.16     12.54 o 
   4   0  20       30.55       54.70     16.75 o 
   5   0  20       45.58       51.32     31.54 o 
   6   0  20       37.37       27.21     30.92 o 
  -6   1  20        3.20        4.95     30.92 o 
  -5   1  20       15.01       18.55     28.44 o 
  -4   1  20       76.05      102.75     25.39 o 
  -3   1  20      472.87      471.18     29.39 o 
  -2   1  20      411.61      446.31     42.05 o 
  -1   1  20      794.23      764.67     25.00 o 
   0   1  20     2492.19     2512.19     44.21 o 
   1   1  20      809.81      777.47     20.79 o 
   2   1  20      406.38      399.99     18.85 o 
   3   1  20      475.60      444.32     26.28 o 
   4   1  20       78.84       80.73     22.24 o 
   5   1  20       15.30        5.57     25.97 o 
  -6   2  20        2.44      -17.93     29.06 o 
  -5   2  20       56.48       28.95     19.66 o 
  -4   2  20      147.24      146.13     35.03 o 
  -3   2  20      193.07      159.57     19.46 o 
  -2   2  20      169.04      183.64     22.75 o 
  -1   2  20      211.74      224.41     13.06 o 
   0   2  20       75.83       87.33      9.73 o 
   1   2  20      215.63      200.81     14.90 o 
   2   2  20      177.22      198.47     16.69 o 
   3   2  20      192.02      165.40     15.59 o 
   4   2  20      145.32      152.08     29.68 o 
   5   2  20       55.91       46.99     29.06 o 
  -6   3  20        9.75       27.21     33.39 o 
  -5   3  20       25.58       18.87     19.86 o 
  -4   3  20      176.09      216.33     25.11 o 
  -3   3  20      122.68      124.69     18.78 o 
  -2   3  20       15.86       17.87      8.60 o 
  -1   3  20      104.99      109.60     10.15 o 
   0   3  20      219.83      202.22     12.93 o 
   1   3  20      103.41      108.31     12.15 o 
   2   3  20       14.29       10.40     12.15 o 
   3   3  20      123.91       99.10     26.34 o 
   4   3  20      173.60      173.41     22.40 o 
   5   3  20       25.86       25.97     29.06 o 
  -5   4  20       25.05       11.31     20.10 o 
  -4   4  20       24.26       20.34     16.78 o 
  -3   4  20      380.10      341.97     23.26 o 
  -2   4  20       43.82       52.89      9.58 o 
  -1   4  20      529.89      535.58     22.11 o 
   0   4  20      745.02      728.85     22.31 o 
   1   4  20      537.45      524.67     35.41 o 
   2   4  20       42.88       42.06     12.41 o 
   3   4  20      376.83      448.29     46.38 o 
   4   4  20       24.18        9.66     17.83 o 
   5   4  20       25.96       23.50     28.44 o 
  -5   5  20       43.98       47.99     23.50 o 
  -4   5  20      386.80      336.66     28.19 o 
  -3   5  20      114.94       97.18     16.18 o 
  -2   5  20       15.86       14.98     12.13 o 
  -1   5  20      142.79      141.89     14.25 o 
   0   5  20     4634.80     4620.63     77.14 o 
   1   5  20      142.21      166.99     22.30 o 
   2   5  20       15.42       31.86     16.39 o 
   3   5  20      114.86      111.30     30.30 o 
   4   5  20      386.26      380.28     46.38 o 
   5   5  20       44.03       49.47     24.12 o 
  -5   6  20       81.87      121.19     42.05 o 
  -4   6  20       77.76       58.60     15.18 o 
  -3   6  20       96.12       72.88     19.95 o 
  -2   6  20      757.28      696.14     33.66 o 
  -1   6  20      696.16      697.15     26.95 o 
   0   6  20        0.55        5.15      8.09 o 
   1   6  20      678.92      707.46     39.32 o 
   2   6  20      779.56      769.54     43.70 o 
   3   6  20       96.21       72.35     29.06 o 
   4   6  20       79.71      111.30     31.54 o 
   5   6  20       80.25      111.92     30.30 o 
  -5   7  20        4.90        5.94     17.03 o 
  -4   7  20        0.43       16.13     13.60 o 
  -3   7  20      486.18      483.54     32.20 o 
  -2   7  20       19.07       16.58     13.97 o 
  -1   7  20     1398.04     1335.84     38.66 o 
   0   7  20      148.42      155.73     15.95 o 
   1   7  20     1387.12     1397.37     57.26 o 
   2   7  20       18.63       16.08     24.73 o 
   3   7  20      484.15      497.14     55.65 o 
   4   7  20        0.38       22.26     26.59 o 
   5   7  20        4.93       17.93     22.88 o 
  -5   8  20       11.83       18.24     30.61 o 
  -4   8  20       17.76       23.23     15.75 o 
  -3   8  20      102.82       84.67     18.64 o 
  -2   8  20      174.28      197.75     23.14 o 
  -1   8  20       53.75       48.05     12.58 o 
   0   8  20       17.49        5.44     13.50 o 
   1   8  20       52.57       29.95     14.10 o 
   2   8  20      170.58      226.93     41.43 o 
   3   8  20      100.74       96.46     34.63 o 
   4   8  20       17.35       23.50     27.83 o 
   5   8  20       12.24       24.12     27.21 o 
  -5   9  20       20.65       49.95     23.18 o 
  -4   9  20       28.12       20.96     20.05 o 
  -3   9  20      110.22      101.23     20.80 o 
  -2   9  20      181.05      213.93     24.86 o 
  -1   9  20        6.01        6.47     10.63 o 
   0   9  20        0.49        2.51     13.77 o 
   1   9  20        5.56       19.89     32.46 o 
   2   9  20      178.05      199.10     42.05 o 
   3   9  20      111.42      105.74     35.25 o 
   4   9  20       28.69       23.50     30.30 o 
   5   9  20       20.77       76.67     32.15 o 
  -5  10  20       18.30       13.22     21.94 o 
  -4  10  20       38.28       58.24     29.37 o 
  -3  10  20       99.27       76.95     19.55 o 
  -2  10  20       14.63        0.43     44.83 o 
  -1  10  20      436.25      461.97     48.08 o 
   0  10  20        0.63        3.14     14.04 o 
   1  10  20      420.83      402.19     38.65 o 
   2  10  20       14.75        9.89     27.83 o 
   3  10  20       99.60       56.27     33.39 o 
   4  10  20       38.61       51.32     34.63 o 
   5  10  20       17.76       -7.42     29.06 o 
  -4  11  20       85.55       67.12     30.61 o 
  -3  11  20       91.49       84.04     27.83 o 
  -2  11  20       82.90      111.06     27.32 o 
  -1  11  20      179.05      185.76     30.33 o 
   0  11  20      271.14      334.02     37.57 o 
   1  11  20      173.49      191.07     43.90 o 
   2  11  20       79.86       -4.33     28.44 o 
   3  11  20       94.99      165.71     44.52 o 
   4  11  20       88.18      179.32     44.52 o 
  -4  12  20       33.34       37.10     26.29 o 
  -3  12  20       72.46       63.54     27.01 o 
  -2  12  20      159.11      210.23     47.61 o 
  -1  12  20        0.02      -17.67     17.67 o 
   0  12  20       23.48        4.04     23.19 o 
   1  12  20        0.04       22.26     30.30 o 
   2  12  20      158.94      179.94     44.52 o 
   3  12  20       71.21       66.16     38.34 o 
   4  12  20       32.71       69.25     38.96 o 
  -4  13  20        8.58        8.61     26.94 o 
  -3  13  20       74.52      100.79     44.52 o 
  -2  13  20        7.02       17.93     31.54 o 
  -1  13  20        4.05        9.68     22.44 o 
   0  13  20        3.82        9.47     21.20 o 
   1  13  20        4.41      -26.59     26.59 o 
   2  13  20        6.92       21.02     33.39 o 
   3  13  20       74.57      136.03     43.28 o 
   4  13  20        8.11       33.39     37.10 o 
  -3  14  20        4.75       19.17     38.34 o 
  -2  14  20        5.08        6.80     30.92 o 
  -1  14  20        5.86        8.50     22.88 o 
   0  14  20        9.44      -20.77     20.77 o 
   1  14  20        6.14       -3.71     30.92 o 
   2  14  20        5.19       45.14     37.72 o 
   3  14  20        5.02       22.88     38.96 o 
  -3  15  20        5.46      -32.77     35.86 o 
  -2  15  20        8.55      -13.60     36.48 o 
  -1  15  20       22.26       -8.04     34.63 o 
   0  15  20       62.27       87.80     43.28 o 
   1  15  20       22.69       16.08     34.01 o 
   2  15  20        8.68      -19.17     32.15 o 
   3  15  20        5.40      -24.73     35.25 o 
  -2  16  20       18.07      -14.22     36.48 o 
  -1  16  20       90.24       74.82     45.76 o 
   0  16  20       17.19       72.35     42.67 o 
   1  16  20       91.00       68.02     45.76 o 
   2  16  20       18.36        4.33     35.25 o 
  -1  17  20       22.63       39.57     38.96 o 
   0  17  20       10.46      -32.15     32.15 o 
   1  17  20       21.55        5.57     37.72 o 
   1   0  21      519.05      477.13     24.90 o 
   2   0  21     1153.98     1110.81     31.27 o 
   3   0  21      130.17      141.16     21.96 o 
   4   0  21      116.50      143.16     26.60 o 
   5   0  21       52.07       40.19     30.30 o 
   6   0  21        1.79      -24.73     29.68 o 
  -6   1  21       15.64      -11.75     31.54 o 
  -5   1  21       16.32      -16.08     24.73 o 
  -4   1  21      170.11      185.54     22.97 o 
  -3   1  21      271.23      247.43     22.83 o 
  -2   1  21      504.77      497.13     34.98 o 
  -1   1  21      438.41      436.82     23.98 o 
   0   1  21      618.08      649.28     35.85 o 
   1   1  21      440.73      453.31     17.18 o 
   2   1  21      512.99      526.43     19.16 o 
   3   1  21      268.19      255.21     29.84 o 
   4   1  21      163.94      176.15     21.58 o 
   5   1  21       16.43       21.02     28.44 o 
  -5   2  21       46.39       72.35     33.39 o 
  -4   2  21       27.84       39.64     15.87 o 
  -3   2  21      253.77      202.74     18.76 o 
  -2   2  21      164.70      167.94     14.50 o 
  -1   2  21      478.23      542.97     20.48 o 
   0   2  21      366.93      349.51     15.35 o 
   1   2  21      484.06      526.38     20.62 o 
   2   2  21      173.24      160.48     11.86 o 
   3   2  21      261.66      288.42     19.06 o 
   4   2  21       28.01       -4.61     21.81 o 
   5   2  21       46.28       22.26     28.44 o 
  -5   3  21       31.00       25.44     27.52 o 
  -4   3  21      251.68      268.61     27.12 o 
  -3   3  21      180.22      189.28     22.17 o 
  -2   3  21      111.81       88.12     12.54 o 
  -1   3  21      112.23      115.50     11.77 o 
   0   3  21       20.54       30.60      8.64 o 
   1   3  21      105.18      106.59     11.27 o 
   2   3  21      108.42       95.53     17.49 o 
   3   3  21      179.24      141.61     21.55 o 
   4   3  21      252.57      253.50     38.91 o 
   5   3  21       31.87       89.04     35.25 o 
  -5   4  21       36.09       38.86     21.92 o 
  -4   4  21       38.24        9.05     14.87 o 
  -3   4  21      305.65      334.19     23.00 o 
  -2   4  21        3.10       -4.14     10.43 o 
  -1   4  21      654.75      656.25     21.71 o 
   0   4  21      157.47      151.40     12.51 o 
   1   4  21      651.96      664.19     26.51 o 
   2   4  21        3.58       -3.80     28.13 o 
   3   4  21      309.72      312.26     42.05 o 
   4   4  21       38.99       38.57     19.91 o 
   5   4  21       35.85       44.52     32.15 o 
  -5   5  21        0.08       28.96     21.92 o 
  -4   5  21      218.81      231.24     21.44 o 
  -3   5  21      144.08      125.69     17.01 o 
  -2   5  21      124.68      142.15     18.76 o 
  -1   5  21      348.56      351.88     20.50 o 
   0   5  21      109.85      123.84     11.86 o 
   1   5  21      346.94      348.45     30.60 o 
   2   5  21      125.63       97.64     26.90 o 
   3   5  21      142.80      175.61     34.63 o 
   4   5  21      217.45      264.03     39.57 o 
   5   5  21        0.13      -19.79     19.79 o 
  -5   6  21       47.78       37.10     32.77 o 
  -4   6  21       89.36       85.78     16.61 o 
  -3   6  21      136.03      152.83     21.06 o 
  -2   6  21      504.37      515.43     32.77 o 
  -1   6  21      862.23      891.63     30.93 o 
   0   6  21      455.55      428.99     20.64 o 
   1   6  21      856.45      865.50     44.38 o 
   2   6  21      497.49      599.75     42.49 o 
   3   6  21      133.94      157.68     35.86 o 
   4   6  21       86.54      126.14     32.15 o 
   5   6  21       48.32       78.53     29.06 o 
  -5   7  21        6.60      -12.99     29.06 o 
  -4   7  21       98.16       92.70     19.12 o 
  -3   7  21       68.75       62.62     17.11 o 
  -2   7  21       26.98       27.97     15.03 o 
  -1   7  21      104.64       90.54     14.11 o 
   0   7  21      473.26      490.23     22.36 o 
   1   7  21      102.64       69.00     37.37 o 
   2   7  21       24.59       19.79     26.59 o 
   3   7  21       69.67       97.70     33.39 o 
   4   7  21       96.49      106.97     34.63 o 
   5   7  21        6.35       21.02     26.59 o 
  -5   8  21        2.64        5.39     18.42 o 
  -4   8  21       29.15       34.14     16.51 o 
  -3   8  21       61.43       83.91     18.21 o 
  -2   8  21      534.66      509.68     34.73 o 
  -1   8  21       89.20       69.89     13.47 o 
   0   8  21        2.97       -5.71     12.21 o 
   1   8  21       87.25       64.66     36.65 o 
   2   8  21      525.17      510.75     58.12 o 
   3   8  21       57.49      107.59     35.86 o 
   4   8  21       28.58       32.15     28.44 o 
   5   8  21        2.90       -7.42     25.35 o 
  -5   9  21        7.66       -9.34     21.33 o 
  -4   9  21       86.61      126.25     26.76 o 
  -3   9  21       65.94       85.45     19.36 o 
  -2   9  21       66.46       39.05     17.97 o 
  -1   9  21      143.63      143.58     16.64 o 
   0   9  21      177.32      117.16     19.83 o 
   1   9  21      145.66      161.23     53.80 o 
   2   9  21       63.18       50.09     30.30 o 
   3   9  21       65.99       66.78     32.15 o 
   4   9  21       84.10      124.90     39.57 o 
   5   9  21        7.44        0.00     26.59 o 
  -4  10  21        7.60       -5.41     19.98 o 
  -3  10  21        9.52       -8.66     18.51 o 
  -2  10  21      114.69      146.05     28.62 o 
  -1  10  21      152.67      147.92     22.68 o 
   0  10  21      353.57      339.47     42.36 o 
   1  10  21      152.90      105.74     37.10 o 
   2  10  21      116.81      194.78     42.67 o 
   3  10  21       10.36       11.13     28.44 o 
   4  10  21        7.55      -25.35     25.35 o 
  -4  11  21        5.23       15.55     22.26 o 
  -3  11  21       35.83       28.71     32.77 o 
  -2  11  21        0.60       -6.66     19.72 o 
  -1  11  21      448.66      423.23     34.74 o 
   0  11  21       60.31       75.08     24.44 o 
   1  11  21      452.97      461.28     61.22 o 
   2  11  21        0.67      -13.60     27.83 o 
   3  11  21       36.84       66.16     36.48 o 
   4  11  21        5.06        4.33     30.92 o 
  -4  12  21       21.88       21.48     25.66 o 
  -3  12  21       27.25       13.57     23.39 o 
  -2  12  21       91.53       63.69     38.96 o 
  -1  12  21        2.61       12.22     28.13 o 
   0  12  21        1.40        5.03     20.05 o 
   1  12  21        1.84       -7.42     27.83 o 
   2  12  21       93.18       97.08     37.10 o 
   3  12  21       28.17       55.65     38.34 o 
   4  12  21       21.99       32.15     35.25 o 
  -4  13  21       18.44        8.08     25.35 o 
  -3  13  21       27.83       20.41     38.34 o 
  -2  13  21       15.40       40.81     35.25 o 
  -1  13  21      102.19      128.21     29.51 o 
   0  13  21        9.88      -14.59     19.36 o 
   1  13  21      105.19      120.58     41.43 o 
   2  13  21       15.30       37.72     34.63 o 
   3  13  21       27.45       77.91     42.67 o 
   4  13  21       18.67      -14.84     33.39 o 
  -3  14  21       11.05      -24.73     32.77 o 
  -2  14  21       34.01       77.91     42.67 o 
  -1  14  21        8.60       38.64     25.31 o 
   0  14  21      104.06      130.47     45.14 o 
   1  14  21        9.32       27.83     35.25 o 
   2  14  21       35.07       71.11     42.67 o 
   3  14  21       11.17       46.99     39.57 o 
  -3  15  21        0.70       -4.33     37.72 o 
  -2  15  21        0.88       14.22     37.72 o 
  -1  15  21       22.17        0.00     30.30 o 
   0  15  21       19.36       50.70     38.96 o 
   1  15  21       23.07       29.68     35.25 o 
   2  15  21        0.92       -6.18     34.63 o 
   3  15  21        0.75       24.73     39.57 o 
  -2  16  21       52.34       72.96     45.76 o 
  -1  16  21        3.41       25.97     36.48 o 
   0  16  21        0.09       48.85     40.19 o 
   1  16  21        3.54      -31.54     34.01 o 
   2  16  21       52.02       26.59     39.57 o 
   0  17  21        1.07        4.95     37.72 o 
   1  17  21        0.13       30.30     40.81 o 
   0   0  22       79.37       65.54     17.49 o 
   1   0  22      145.99      139.56     20.36 o 
   2   0  22        9.85       16.93      9.39 o 
   3   0  22      124.91      100.34     19.42 o 
   4   0  22       60.36       42.96     15.11 o 
   5   0  22        0.14        7.42     30.30 o 
  -5   1  22       47.01       36.48     30.30 o 
  -4   1  22       19.60       19.88     15.05 o 
  -3   1  22      317.84      299.42     38.22 o 
  -2   1  22      294.15      325.09     27.29 o 
  -1   1  22      318.93      323.52     21.40 o 
   0   1  22      405.39      455.30     18.39 o 
   1   1  22      321.04      343.11     18.82 o 
   2   1  22      297.71      288.35     16.08 o 
   3   1  22      319.72      313.17     23.79 o 
   4   1  22       20.19       14.11     23.34 o 
   5   1  22       46.39      -25.97     25.97 o 
  -5   2  22      238.74      170.04     43.28 o 
  -4   2  22       30.46       39.84     16.87 o 
  -3   2  22       83.96       90.40     15.24 o 
  -2   2  22       12.11       30.41     12.14 o 
  -1   2  22      783.93      747.67     30.49 o 
   0   2  22       40.01       59.01      9.61 o 
   1   2  22      789.88      742.64     26.34 o 
   2   2  22       10.41        8.87      6.80 o 
   3   2  22       83.17       92.61     13.12 o 
   4   2  22       30.15       33.94     26.97 o 
   5   2  22      237.97      267.74     46.99 o 
  -5   3  22       27.07        5.57     29.68 o 
  -4   3  22      385.54      387.96     32.06 o 
  -3   3  22       53.57       49.57     24.17 o 
  -2   3  22      141.34      155.13     15.20 o 
  -1   3  22      172.77      197.39     14.50 o 
   0   3  22     3781.05     3824.21     63.13 o 
   1   3  22      178.35      222.43     23.20 o 
   2   3  22      144.76      194.16     34.63 o 
   3   3  22       54.30       46.85     17.59 o 
   4   3  22      390.71      353.24     30.38 o 
   5   3  22       26.96       40.81     32.77 o 
  -5   4  22        9.36      -10.17     24.73 o 
  -4   4  22      151.97      156.74     23.67 o 
  -3   4  22       32.11       58.46     14.55 o 
  -2   4  22      132.80      146.69     17.22 o 
  -1   4  22      429.48      412.89     19.14 o 
   0   4  22       45.60       39.80      9.27 o 
   1   4  22      426.34      414.99     22.96 o 
   2   4  22      131.71      106.72     22.18 o 
   3   4  22       33.56       12.99     24.12 o 
   4   4  22      151.20      154.92     26.39 o 
  -5   5  22        0.42       -9.71     19.42 o 
  -4   5  22        9.36       17.78     16.26 o 
  -3   5  22       69.66       77.96     15.21 o 
  -2   5  22      206.02      200.77     19.66 o 
  -1   5  22      226.37      219.67     17.62 o 
   0   5  22      115.82      104.18     11.36 o 
   1   5  22      230.89      184.49     25.12 o 
   2   5  22      203.35      166.56     26.38 o 
   3   5  22       69.79      121.81     32.15 o 
   4   5  22        9.53       -6.80     22.88 o 
  -5   6  22       22.73       -6.18     28.44 o 
  -4   6  22       17.18       -2.17     13.25 o 
  -3   6  22       12.25        9.39     13.74 o 
  -2   6  22      119.95      119.39     30.30 o 
  -1   6  22       69.16       77.00     13.57 o 
   0   6  22      124.08      137.42     18.54 o 
   1   6  22       68.28       32.88     22.13 o 
   2   6  22      118.06      152.73     35.86 o 
   3   6  22       11.04      -21.02     21.02 o 
   4   6  22       16.99       24.73     26.59 o 
   5   6  22       22.27      -21.64     21.64 o 
  -5   7  22        4.18      -11.13     29.06 o 
  -4   7  22       14.95       37.81     19.41 o 
  -3   7  22      250.95      226.35     24.38 o 
  -2   7  22      116.88      135.37     20.81 o 
  -1   7  22      263.01      263.57     33.38 o 
   0   7  22      875.09      868.96     28.69 o 
   1   7  22      260.13      221.37     29.28 o 
   2   7  22      119.22      152.73     37.72 o 
   3   7  22      246.94      194.16     41.43 o 
   4   7  22       16.06      -18.55     24.12 o 
   5   7  22        4.21        9.89     24.73 o 
  -5   8  22       61.30       80.34     23.22 o 
  -4   8  22        9.51      -10.33     15.45 o 
  -3   8  22      220.00      181.41     23.17 o 
  -2   8  22      365.16      362.87     46.03 o 
  -1   8  22      748.02      806.49     40.52 o 
   0   8  22      311.19      354.37     29.61 o 
   1   8  22      750.56      759.88     62.14 o 
   2   8  22      363.18      370.38     52.56 o 
   3   8  22      220.75      203.43     42.67 o 
   4   8  22        9.92       36.48     30.30 o 
   5   8  22       62.43       61.22     31.54 o 
  -5   9  22       19.78       -6.93     19.55 o 
  -4   9  22       18.59       -1.87     28.13 o 
  -3   9  22      202.13      211.58     25.43 o 
  -2   9  22      357.14      339.97     37.41 o 
  -1   9  22      365.49      391.10     24.91 o 
   0   9  22       91.30      105.52     19.77 o 
   1   9  22      354.53      397.02     38.45 o 
   2   9  22      358.17      335.14     51.32 o 
   3   9  22      193.20      181.17     43.90 o 
   4   9  22       18.11       -3.71     29.06 o 
   5   9  22       19.95        2.47     29.06 o 
  -4  10  22       20.11        1.20     20.97 o 
  -3  10  22      138.39      126.11     22.57 o 
  -2  10  22       84.52       92.84     25.36 o 
  -1  10  22      142.31      116.06     22.00 o 
   0  10  22      573.06      410.58     57.51 o 
   1  10  22      142.42       95.22     36.48 o 
   2  10  22       83.43      120.58     40.19 o 
   3  10  22      137.68      140.98     39.57 o 
   4  10  22       19.89       39.57     34.01 o 
  -4  11  22       27.64       31.42     24.64 o 
  -3  11  22       11.57       16.20     22.95 o 
  -2  11  22       18.18       33.14     21.81 o 
  -1  11  22       10.82       13.47     20.68 o 
   0  11  22       10.34       -3.73     18.99 o 
   1  11  22       11.00       71.11     33.39 o 
   2  11  22       17.77       11.75     30.30 o 
   3  11  22       11.80       27.21     32.77 o 
   4  11  22       28.10       43.90     37.10 o 
  -4  12  22       12.91       25.75     24.03 o 
  -3  12  22        1.05       21.44     24.70 o 
  -2  12  22      101.21       72.35     35.86 o 
  -1  12  22       32.22       21.32     22.13 o 
   0  12  22        0.35       -1.86     19.31 o 
   1  12  22       33.70       40.81     32.77 o 
   2  12  22      100.24       94.61     38.34 o 
   3  12  22        1.04        4.33     35.25 o 
   4  12  22       12.87        6.80     33.39 o 
  -3  13  22       33.83       19.79     38.96 o 
  -2  13  22       26.55       11.75     34.01 o 
  -1  13  22       11.38       16.37     23.12 o 
   0  13  22       20.17      -11.29     19.80 o 
   1  13  22       11.79       30.30     34.63 o 
   2  13  22       27.26       71.11     40.19 o 
   3  13  22       32.97       43.90     39.57 o 
  -3  14  22        5.24      -30.30     32.77 o 
  -2  14  22      121.23       86.57     42.05 o 
  -1  14  22        8.09       14.84     33.39 o 
   0  14  22       54.78       92.13     42.05 o 
   1  14  22        8.92       30.30     36.48 o 
   2  14  22      122.83      187.97     52.56 o 
   3  14  22        5.33       10.51     36.48 o 
  -3  15  22       25.26       90.90     50.70 o 
  -2  15  22        1.53       -6.80     37.10 o 
  -1  15  22       44.47       59.36     41.43 o 
   0  15  22        0.52       16.08     37.10 o 
   1  15  22       45.75       34.01     37.72 o 
   2  15  22        1.46      -12.99     35.86 o 
   3  15  22       25.63       52.56     41.43 o 
  -2  16  22       10.50       27.83     38.34 o 
  -1  16  22       23.30       63.07     43.28 o 
   0  16  22        0.76       37.10     38.34 o 
   1  16  22       22.80       -4.95     35.86 o 
   2  16  22       10.42       -4.33     37.10 o 
   0  17  22       18.28       36.48     40.19 o 
   1  17  22        2.20       23.50     40.81 o 
   1   0  23      352.75      354.56     25.40 o 
   2   0  23      160.29      152.41     27.20 o 
   3   0  23      351.56      432.88     28.76 o 
   4   0  23       20.48        5.49     14.29 o 
   5   0  23        6.25      -26.59     26.59 o 
  -5   1  23       41.32       75.44     34.63 o 
  -4   1  23      281.45      279.50     52.17 o 
  -3   1  23       32.77        4.33     13.11 o 
  -2   1  23       68.17       68.19     21.39 o 
  -1   1  23       56.91       51.48     10.99 o 
   0   1  23     1095.28     1067.86     26.98 o 
   1   1  23       58.09       64.02     10.79 o 
   2   1  23       67.17       61.34     10.56 o 
   3   1  23       32.35       40.66     13.47 o 
   4   1  23      278.10      288.34     61.52 o 
   5   1  23       41.97        4.33     29.68 o 
  -5   2  23       12.14       40.81     32.77 o 
  -4   2  23       95.90      123.42     24.83 o 
  -3   2  23       43.49       53.73     14.97 o 
  -2   2  23      487.78      504.27     28.82 o 
  -1   2  23      188.83      221.67     16.90 o 
   0   2  23       38.86       16.61      8.77 o 
   1   2  23      189.58      215.43     19.02 o 
   2   2  23      495.72      452.90     16.87 o 
   3   2  23       44.55       58.64     13.66 o 
   4   2  23       96.64      111.84     38.96 o 
  -5   3  23        3.34       17.31     30.92 o 
  -4   3  23      107.65      138.36     22.38 o 
  -3   3  23      436.28      420.85     30.72 o 
  -2   3  23       68.63       42.99     11.83 o 
  -1   3  23      268.65      290.84     18.42 o 
   0   3  23       21.08       58.71     11.44 o 
   1   3  23      272.92      301.46     19.37 o 
   2   3  23       72.33       27.83     22.26 o 
   3   3  23      440.01      426.88     32.58 o 
   4   3  23      108.68      135.72     83.48 o 
  -5   4  23       35.08       15.46     30.30 o 
  -4   4  23        1.23        0.81     15.35 o 
  -3   4  23      116.39      132.24     16.99 o 
  -2   4  23       36.35       23.63     12.29 o 
  -1   4  23      574.07      576.38     34.53 o 
   0   4  23       56.95       93.69     11.14 o 
   1   4  23      574.50      609.39     26.42 o 
   2   4  23       35.99       17.74     16.98 o 
   3   4  23      117.79       90.90     32.15 o 
   4   4  23        1.27      -13.60     21.02 o 
  -5   5  23        1.24       12.06     21.42 o 
  -4   5  23       64.73       84.17     26.11 o 
  -3   5  23      200.30      187.50     20.03 o 
  -2   5  23      175.52      206.84     20.18 o 
  -1   5  23      346.46      334.67     21.31 o 
   0   5  23        5.89       15.06      8.90 o 
   1   5  23      352.82      336.85     32.12 o 
   2   5  23      173.42      230.02     40.81 o 
   3   5  23      201.10      241.77     40.81 o 
   4   5  23       60.45       21.64     27.83 o 
  -5   6  23        0.01       20.41     32.77 o 
  -4   6  23        5.70       -3.54     13.74 o 
  -3   6  23      177.03      235.85     21.94 o 
  -2   6  23      496.15      470.94     32.31 o 
  -1   6  23     1221.98     1193.63     37.20 o 
   0   6  23      331.29      349.71     32.81 o 
   1   6  23     1220.11     1215.22     56.58 o 
   2   6  23      492.57      458.81     54.41 o 
   3   6  23      175.32      183.03     39.57 o 
   4   6  23        5.37       45.76     28.44 o 
   5   6  23        0.01      -22.26     22.26 o 
  -5   7  23        8.09      -11.13     30.92 o 
  -4   7  23       71.84       54.55     21.89 o 
  -3   7  23       23.99       49.43     16.09 o 
  -2   7  23      317.69      376.70     42.38 o 
  -1   7  23      321.79      327.84     43.64 o 
   0   7  23      152.39      145.11     14.30 o 
   1   7  23      314.12      336.04     34.22 o 
   2   7  23      313.24      387.08     52.56 o 
   3   7  23       23.98       45.76     29.68 o 
   4   7  23       71.52      136.03     36.48 o 
   5   7  23        7.92       -6.18     25.35 o 
  -5   8  23        1.32       -2.32     32.77 o 
  -4   8  23       41.41       60.04     18.79 o 
  -3   8  23       63.13       69.47     24.39 o 
  -2   8  23      453.89      464.55     33.91 o 
  -1   8  23       37.44       25.25     12.53 o 
   0   8  23       77.94       56.81     16.16 o 
   1   8  23       39.01       47.61     21.21 o 
   2   8  23      437.02      440.26     58.12 o 
   3   8  23       62.19       35.86     30.30 o 
   4   8  23       40.53       13.60     30.30 o 
   5   8  23        1.41        0.62     27.83 o 
  -5   9  23        6.30       -6.18     35.86 o 
  -4   9  23       42.89       56.38     25.08 o 
  -3   9  23        2.56       22.80     16.00 o 
  -2   9  23       90.52      103.35     25.70 o 
  -1   9  23       87.61       77.68     14.31 o 
   0   9  23      166.25      167.09     28.18 o 
   1   9  23       85.44       93.99     35.25 o 
   2   9  23       93.65       66.16     32.77 o 
   3   9  23        2.99       43.28     31.54 o 
   4   9  23       43.34      102.03     40.19 o 
   5   9  23        6.12       -6.80     29.68 o 
  -4  10  23        8.79       -6.92     22.52 o 
  -3  10  23      113.79      144.44     43.66 o 
  -2  10  23       98.65       48.59     22.98 o 
  -1  10  23       54.12       68.76     19.12 o 
   0  10  23        5.76      -15.08     15.08 o 
   1  10  23       53.09       12.37     27.83 o 
   2  10  23       96.38       84.09     37.10 o 
   3  10  23      114.09      109.45     39.57 o 
   4  10  23        8.91       22.26     30.92 o 
  -4  11  23       76.65      122.44     30.64 o 
  -3  11  23        4.81       28.32     22.98 o 
  -2  11  23       88.96       88.29     27.70 o 
  -1  11  23       86.03       77.40     25.99 o 
   0  11  23        2.60       27.79     21.95 o 
   1  11  23       81.65       35.86     32.15 o 
   2  11  23       89.85      165.71     44.52 o 
   3  11  23        5.36       47.61     34.63 o 
   4  11  23       76.65       95.84     43.90 o 
  -4  12  23        8.48        1.06     23.12 o 
  -3  12  23       66.84       87.96     30.92 o 
  -2  12  23       37.04       51.94     37.72 o 
  -1  12  23        2.89      -19.22     19.22 o 
   0  12  23       37.78       97.67     26.89 o 
   1  12  23        2.48      -25.35     25.35 o 
   2  12  23       36.70       42.67     34.63 o 
   3  12  23       67.29       53.80     38.96 o 
   4  12  23        8.06       -1.24     34.01 o 
  -3  13  23       19.15        0.62     35.25 o 
  -2  13  23       55.95       39.57     35.25 o 
  -1  13  23      123.06      159.87     33.34 o 
   0  13  23        8.63      -17.93     20.11 o 
   1  13  23      123.02      106.97     42.67 o 
   2  13  23       56.08       83.48     40.81 o 
   3  13  23       18.56       43.28     37.10 o 
  -3  14  23        4.40       -8.04     37.10 o 
  -2  14  23       10.53       23.50     38.34 o 
  -1  14  23      151.16      149.02     48.23 o 
   0  14  23      134.28      129.23     45.14 o 
   1  14  23      152.05      189.21     51.94 o 
   2  14  23       10.78       -8.66     30.92 o 
   3  14  23        4.23      -25.35     35.25 o 
  -2  15  23        7.26        4.95     34.63 o 
  -1  15  23       69.89       93.37     46.99 o 
   0  15  23      132.13      159.53     50.09 o 
   1  15  23       70.66       59.36     42.05 o 
   2  15  23        7.48      -30.92     35.25 o 
  -2  16  23       20.34       87.19     46.38 o 
  -1  16  23       12.14       -4.33     35.86 o 
   0  16  23        8.29       17.31     36.48 o 
   1  16  23       12.34       55.65     43.28 o 
   2  16  23       19.74       22.88     42.67 o 
   0  17  23       12.80       -0.62     40.81 o 
   0   0  24      231.09      200.96     37.72 o 
   1   0  24     2270.34     2288.14     63.52 o 
   2   0  24       25.65       40.74     21.84 o 
   3   0  24      355.55      295.75     24.77 o 
   4   0  24       15.43       58.97     38.96 o 
  -5   1  24       27.66       24.12     30.30 o 
  -4   1  24       75.35       62.61     17.66 o 
  -3   1  24      263.71      247.75     23.72 o 
  -2   1  24      447.76      414.18     38.24 o 
  -1   1  24      415.00      433.71     22.50 o 
   0   1  24     2868.18     2723.17     49.43 o 
   1   1  24      423.46      438.15     20.10 o 
   2   1  24      451.04      402.99     22.94 o 
   3   1  24      268.05      273.41     23.24 o 
   4   1  24       77.50       11.57     24.66 o 
  -5   2  24       14.20       14.22     32.15 o 
  -4   2  24       46.31       83.45     18.61 o 
  -3   2  24      123.85      119.62     17.13 o 
  -2   2  24       58.57       71.66     15.13 o 
  -1   2  24       77.05       74.46     12.84 o 
   0   2  24       48.64       43.50      9.76 o 
   1   2  24       79.82       84.07     12.47 o 
   2   2  24       60.40       81.60     15.20 o 
   3   2  24      121.12      130.41     14.92 o 
   4   2  24       46.82       10.51     46.38 o 
  -5   3  24        9.15        3.09     29.68 o 
  -4   3  24       39.95       34.35     22.66 o 
  -3   3  24       62.59       94.36     18.47 o 
  -2   3  24       17.63       33.13     16.42 o 
  -1   3  24       72.15       72.29     11.71 o 
   0   3  24        3.61        4.33      8.47 o 
   1   3  24       72.14       69.89     11.37 o 
   2   3  24       18.81       -5.89     11.93 o 
   3   3  24       63.75       33.52     17.96 o 
   4   3  24       40.48       10.51     46.38 o 
  -5   4  24       14.54       47.61     33.39 o 
  -4   4  24        9.99       34.94     27.62 o 
  -3   4  24       19.90       28.57     20.52 o 
  -2   4  24       45.33       29.93     13.71 o 
  -1   4  24      174.63      184.53     15.20 o 
   0   4  24       29.46       28.57      8.63 o 
   1   4  24      175.03      203.02     16.33 o 
   2   4  24       47.35       25.35     25.35 o 
   3   4  24       19.18       17.93     25.97 o 
   4   4  24        9.61       16.70     25.35 o 
  -5   5  24       61.99       55.65     37.10 o 
  -4   5  24       66.87       97.08     24.47 o 
  -3   5  24       22.44       12.72     12.53 o 
  -2   5  24       19.90        9.82     12.31 o 
  -1   5  24      124.65      154.95     15.14 o 
   0   5  24     3473.88     3543.57     65.10 o 
   1   5  24      119.44      127.72     28.37 o 
   2   5  24       18.07       32.15     27.21 o 
   3   5  24       22.39       16.70     26.59 o 
   4   5  24       63.99       42.05     27.21 o 
  -5   6  24        3.56      -16.70     31.54 o 
  -4   6  24       13.04       17.71     15.40 o 
  -3   6  24       45.44       46.23     14.43 o 
  -2   6  24      415.85      334.49     29.11 o 
  -1   6  24       91.36      112.95     15.31 o 
   0   6  24      419.92      420.05     22.22 o 
   1   6  24      102.52       85.88     29.31 o 
   2   6  24      414.40      382.13     51.94 o 
   3   6  24       43.52       68.02     30.30 o 
   4   6  24       14.16       13.60     27.83 o 
   5   6  24        3.50        7.42     24.12 o 
  -5   7  24        2.10        0.00     34.01 o 
  -4   7  24       18.52       41.47     17.42 o 
  -3   7  24      265.17      308.52     25.35 o 
  -2   7  24       94.90       81.02     18.80 o 
  -1   7  24      335.79      321.33     22.49 o 
   0   7  24       50.85       57.82     17.41 o 
   1   7  24      325.27      349.08     35.54 o 
   2   7  24       96.33      127.38     37.10 o 
   4   7  24       17.63       38.34     29.06 o 
   5   7  24        2.16        0.62     24.73 o 
  -5   8  24       10.60       19.79     36.48 o 
  -4   8  24       15.28       33.39     21.92 o 
  -3   8  24       32.86       18.61     15.71 o 
  -2   8  24       46.56       40.56     21.41 o 
  -1   8  24       71.84       66.83     13.68 o 
   0   8  24        0.98        3.67     14.63 o 
   1   8  24       70.76       51.45     28.44 o 
   2   8  24       45.64       27.83     28.44 o 
   3   8  24       33.95       32.15     31.54 o 
   4   8  24       15.35       45.76     32.77 o 
   5   8  24       10.56      -26.59     26.59 o 
  -4   9  24       11.51       17.69     22.73 o 
  -3   9  24        4.46        0.60     16.06 o 
  -2   9  24      111.98       81.34     23.68 o 
  -1   9  24       19.56       25.82     12.72 o 
   0   9  24        0.19      -14.05     17.70 o 
   1   9  24       19.16       -1.86     24.12 o 
   2   9  24      111.98      116.25     38.34 o 
   3   9  24        4.34      -14.84     25.97 o 
   4   9  24       11.71        9.28     32.77 o 
  -4  10  24        1.58        3.71     35.86 o 
  -3  10  24       27.54       49.47     23.61 o 
  -2  10  24      252.95      207.82     32.52 o 
  -1  10  24      154.58      128.54     29.72 o 
   0  10  24        1.39      -16.16     16.16 o 
   1  10  24      152.81      159.53     39.57 o 
   2  10  24      254.41      346.27     55.65 o 
   3  10  24       27.32       45.14     34.01 o 
   4  10  24        1.59       16.70     31.54 o 
  -4  11  24       93.14       45.35     28.33 o 
  -3  11  24      155.21      151.31     32.21 o 
  -2  11  24      101.76       89.92     27.50 o 
  -1  11  24       74.21      110.04     28.41 o 
   0  11  24      120.16       98.87     25.14 o 
   1  11  24       71.07       93.37     37.72 o 
   2  11  24       98.57       93.37     38.96 o 
   3  11  24      153.40       90.28     39.57 o 
   4  11  24       91.81       93.99     43.28 o 
  -4  12  24       38.93       21.94     27.45 o 
  -3  12  24       30.35       38.12     25.70 o 
  -2  12  24      140.96      126.14     44.52 o 
  -1  12  24       86.54       48.78     24.56 o 
   0  12  24        2.41       -0.37     23.50 o 
   1  12  24       84.56       46.99     31.54 o 
   2  12  24      139.32      205.29     48.23 o 
   3  12  24       29.92       -1.24     33.39 o 
   4  12  24       38.15       16.70     38.34 o 
  -3  13  24       24.38      -31.54     31.54 o 
  -2  13  24        7.71       55.65     38.96 o 
  -1  13  24       40.62       61.83     26.67 o 
   0  13  24       43.38       71.73     35.86 o 
   1  13  24       41.54       84.09     38.96 o 
   2  13  24        7.75       37.10     36.48 o 
   3  13  24       23.77       69.25     42.67 o 
  -3  14  24        3.66        9.28     40.19 o 
  -2  14  24        4.25       14.22     38.34 o 
  -1  14  24        5.63       36.48     37.10 o 
   0  14  24       47.46       21.64     35.25 o 
   1  14  24        5.42       54.41     37.72 o 
   2  14  24        4.40        6.18     36.48 o 
   3  14  24        3.63       16.08     38.96 o 
  -2  15  24        1.46        4.33     38.34 o 
  -1  15  24       10.27        8.04     37.72 o 
   0  15  24       91.74       82.86     43.28 o 
   1  15  24       10.08       21.02     38.34 o 
   2  15  24        1.56       39.57     43.90 o 
   0  16  24        0.02      -20.41     34.01 o 
   1  16  24       69.43      103.88     48.23 o 
   1   0  25       81.85      136.44     19.20 o 
   2   0  25      313.72      334.98     36.07 o 
   3   0  25        1.24        9.70     16.57 o 
   4   0  25      186.94       48.85     42.67 o 
  -5   1  25       24.37      -21.02     27.83 o 
  -4   1  25       85.42      155.82     50.09 o 
  -3   1  25      159.50      176.81     21.12 o 
  -2   1  25      252.77      225.00     31.24 o 
  -1   1  25      257.59      249.70     23.21 o 
   0   1  25      706.09      696.43     23.05 o 
   1   1  25      254.40      306.92     22.01 o 
   2   1  25      261.04      267.25     23.58 o 
   3   1  25      158.02      140.17     18.44 o 
   4   1  25       84.12       79.15     50.09 o 
  -5   2  25       32.76       32.15     34.01 o 
  -4   2  25       12.20       21.34     16.37 o 
  -3   2  25      297.56      306.71     29.01 o 
  -2   2  25      123.08       97.22     16.63 o 
  -1   2  25      260.84      245.75     19.07 o 
   0   2  25        0.50        0.86      8.73 o 
   1   2  25      262.78      288.95     19.81 o 
   2   2  25      126.98      118.67     10.58 o 
   3   2  25      300.32      312.26     52.61 o 
   4   2  25       12.12      -34.01     46.38 o 
  -5   3  25        2.01       10.51     31.54 o 
  -4   3  25      130.30      160.26     23.40 o 
  -3   3  25       48.55       58.86     15.56 o 
  -2   3  25      145.16      141.78     18.51 o 
  -1   3  25      210.13      204.81     17.20 o 
   0   3  25      673.23      686.30     24.14 o 
   1   3  25      215.79      205.54     20.08 o 
   2   3  25      145.46      184.68     18.88 o 
   3   3  25       48.96       17.18     21.40 o 
   4   3  25      130.99       84.71     53.80 o 
  -5   4  25       25.86      -21.64     30.30 o 
  -4   4  25        6.04       -9.57     17.67 o 
  -3   4  25       48.32       52.79     17.83 o 
  -2   4  25      155.17      120.80     17.46 o 
  -1   4  25      180.93      196.22     16.35 o 
   0   4  25      677.92      624.59     22.46 o 
   1   4  25      188.76      192.48     14.54 o 
   2   4  25      156.25      108.21     34.63 o 
   3   4  25       46.91       -2.47     27.21 o 
   4   4  25        5.87        3.71     23.50 o 
  -5   5  25        4.94       -5.57     30.92 o 
  -4   5  25       24.69       42.17     33.39 o 
  -3   5  25       25.31       24.33     16.24 o 
  -2   5  25      300.48      269.57     23.33 o 
  -1   5  25      902.04      887.06     34.59 o 
   0   5  25       51.35       64.30     10.33 o 
   1   5  25      897.66      874.67     30.70 o 
   2   5  25      302.24      312.88     46.99 o 
   3   5  25       25.18       18.55     25.97 o 
   4   5  25       24.08       72.96     30.92 o 
  -5   6  25       17.50       62.45     42.05 o 
  -4   6  25       11.24       12.19     15.70 o 
  -3   6  25       46.26       57.48     15.59 o 
  -2   6  25      129.91      134.94     18.82 o 
  -1   6  25      800.62      769.48     32.31 o 
   0   6  25      278.22      247.14     17.96 o 
   1   6  25      783.86      735.91     47.10 o 
   2   6  25      123.63      131.71     36.48 o 
   3   6  25       46.91       43.28     29.68 o 
   4   6  25       10.32       -2.47     25.35 o 
   5   6  25       18.00       42.67     28.44 o 
  -5   7  25        2.94       10.51     35.25 o 
  -4   7  25       76.08       90.83     32.05 o 
  -3   7  25        9.97       15.47     13.47 o 
  -2   7  25       43.23       61.77     18.26 o 
  -1   7  25      233.20      295.97     22.08 o 
   0   7  25      162.21      188.53     18.47 o 
   1   7  25      231.84      180.92     29.01 o 
   2   7  25       45.00       14.22     27.21 o 
   3   7  25       10.04        4.95     25.97 o 
   4   7  25       76.95      112.54     37.10 o 
   5   7  25        2.66       32.15     29.06 o 
  -5   8  25        2.36       11.75     38.34 o 
  -4   8  25        3.72       16.52     20.78 o 
  -3   8  25       55.98       49.65     17.76 o 
  -2   8  25       31.85       22.25     20.24 o 
  -1   8  25       92.78      130.51     17.31 o 
   0   8  25       38.47       18.56     16.05 o 
   1   8  25       89.40      114.39     38.96 o 
   2   8  25       28.86       45.14     30.92 o 
   3   8  25       55.37       71.11     33.39 o 
   4   8  25        3.73      -22.88     27.21 o 
   5   8  25        2.51       -9.89     30.30 o 
  -4   9  25       27.87       18.74     23.50 o 
  -3   9  25       15.96        6.54     15.75 o 
  -2   9  25       33.02       46.81     22.49 o 
  -1   9  25      142.08      152.62     35.68 o 
   0   9  25      600.58      572.22     67.09 o 
   1   9  25      148.04      174.99     42.67 o 
   2   9  25       31.68      -24.12     27.21 o 
   3   9  25       15.87       17.93     31.54 o 
   4   9  25       27.72       53.18     36.48 o 
  -4  10  25       24.37       57.28     26.29 o 
  -3  10  25       78.16       86.04     28.26 o 
  -2  10  25      110.20      167.68     31.43 o 
  -1  10  25        3.22      -16.23     35.86 o 
   0  10  25       84.77      126.10     28.62 o 
   1  10  25        3.10       20.41     30.92 o 
   2  10  25      109.20      113.16     40.19 o 
   3  10  25       79.17      118.72     40.81 o 
   4  10  25       24.41       27.83     36.48 o 
  -4  11  25        8.63       27.03     25.75 o 
  -3  11  25       44.95       14.31     23.80 o 
  -2  11  25       24.94       18.55     32.77 o 
  -1  11  25        5.25        9.68     21.12 o 
   0  11  25       65.54      139.31     29.95 o 
   1  11  25        4.33       10.51     28.44 o 
   2  11  25       24.30       44.52     33.39 o 
   3  11  25       45.61       63.07     40.81 o 
   4  11  25        8.44        3.71     34.01 o 
  -3  12  25       21.89        9.28     34.63 o 
  -2  12  25        5.63       67.40     37.72 o 
  -1  12  25       78.96       49.14     25.70 o 
   0  12  25       56.83       69.72     41.74 o 
   1  12  25       75.90       55.03     35.25 o 
   2  12  25        5.34       -1.24     31.54 o 
   3  12  25       22.52       42.05     40.19 o 
  -3  13  25       17.25      -30.30     30.30 o 
  -2  13  25       23.96       32.77     38.96 o 
  -1  13  25       22.29       27.28     25.79 o 
   0  13  25        1.66      -24.73     28.44 o 
   1  13  25       22.45      -22.88     30.92 o 
   2  13  25       23.40        5.57     35.86 o 
   3  13  25       17.22       28.44     38.96 o 
  -3  14  25       11.79      -16.70     36.48 o 
  -2  14  25       34.62       84.09     43.28 o 
  -1  14  25       28.22       20.41     36.48 o 
   0  14  25       67.69       35.86     37.72 o 
   1  14  25       28.32       -8.66     34.63 o 
   2  14  25       35.15       25.97     40.81 o 
   3  14  25       11.37       84.71     43.28 o 
  -2  15  25        2.85      -21.64     34.63 o 
  -1  15  25        9.22       51.94     41.43 o 
   0  15  25       12.65       19.17     37.72 o 
   1  15  25        9.06       24.12     37.10 o 
   2  15  25        2.82       -5.57     35.25 o 
   0  16  25        3.50       27.21     40.19 o 
   1  16  25       17.00       41.43     43.90 o 
   0   0  26      134.63      178.70     39.57 o 
   1   0  26        2.19        6.01     14.72 o 
   2   0  26        3.27       -2.41     20.20 o 
   3   0  26      107.56      150.39     22.68 o 
   4   0  26       46.63      100.79     48.23 o 
  -5   1  26       31.33       90.90     38.34 o 
  -4   1  26       29.09       73.46     28.13 o 
  -3   1  26      248.29      218.62     27.15 o 
  -2   1  26      428.81      511.43     54.10 o 
  -1   1  26      165.14      155.02     17.78 o 
   0   1  26       70.42       71.56     12.83 o 
   1   1  26      168.92      151.41     17.86 o 
   2   1  26      427.92      389.90     24.05 o 
   3   1  26      250.71      238.62     25.29 o 
   4   1  26       28.87        3.09     43.90 o 
  -5   2  26       54.12       66.78     37.72 o 
  -4   2  26       10.73       29.68     31.54 o 
  -3   2  26       89.80      109.07     19.11 o 
  -2   2  26      152.96      159.22     22.81 o 
  -1   2  26      464.60      424.33     23.91 o 
   0   2  26      444.48      469.00     21.08 o 
   1   2  26      469.10      506.12     28.02 o 
   2   2  26      158.72      163.66     20.83 o 
   3   2  26       88.07       43.90     43.28 o 
  -5   3  26        3.27        1.86     30.92 o 
  -4   3  26      166.34      197.54     36.79 o 
  -3   3  26      165.86      183.56     22.94 o 
  -2   3  26      239.64      214.58     28.65 o 
  -1   3  26      142.34      164.01     18.65 o 
   0   3  26     1190.76     1200.66     31.67 o 
   1   3  26      144.16      140.76     16.24 o 
   2   3  26      239.44      170.04     38.34 o 
   3   3  26      164.34      160.15     36.48 o 
  -5   4  26       23.36       11.75     32.77 o 
  -4   4  26        3.37        2.77     17.98 o 
  -3   4  26       25.72        9.18     14.03 o 
  -2   4  26      351.53      321.88     37.31 o 
  -1   4  26      286.31      247.51     18.27 o 
   0   4  26       39.97       31.14      9.81 o 
   1   4  26      274.59      254.70     16.71 o 
   2   4  26      364.04      419.85     54.41 o 
   3   4  26       28.03      -21.02     22.88 o 
   4   4  26        3.09       27.83     27.21 o 
  -5   5  26        4.95      -24.12     29.68 o 
  -4   5  26       17.20       22.66     20.06 o 
  -3   5  26       54.71       40.40     14.22 o 
  -2   5  26       81.69       49.77     15.69 o 
  -1   5  26      556.47      549.77     27.83 o 
   0   5  26      402.88      371.90     18.75 o 
   1   5  26      556.99      554.55     29.28 o 
   2   5  26       78.37       14.22     29.06 o 
   3   5  26       57.09       48.85     29.68 o 
   4   5  26       17.32      -11.75     24.73 o 
  -5   6  26       26.47      -33.39     33.39 o 
  -4   6  26        2.87      -18.12     18.12 o 
  -3   6  26       21.79       12.10     12.92 o 
  -2   6  26       32.91       33.91     14.18 o 
  -1   6  26       66.51       54.30     13.16 o 
   0   6  26        1.74       -2.69      9.30 o 
   1   6  26       65.97       44.19     14.64 o 
   2   6  26       32.27       24.73     31.54 o 
   3   6  26       20.64        7.42     25.97 o 
   4   6  26        3.14        9.89     27.21 o 
   5   6  26       26.32       25.97     29.68 o 
  -5   7  26       19.56        6.80     36.48 o 
  -4   7  26       23.29       12.60     16.39 o 
  -3   7  26       64.77       38.97     14.84 o 
  -2   7  26       33.96       10.51     19.24 o 
  -1   7  26       96.30       89.96     15.36 o 
   0   7  26      370.92      402.71     22.19 o 
   1   7  26       93.86      132.32     38.96 o 
   2   7  26       33.03       61.22     32.77 o 
   3   7  26       63.72       53.80     32.77 o 
   4   7  26       24.55       57.51     34.01 o 
   5   7  26       19.21       63.69     32.77 o 
  -4   8  26       15.29       40.23     22.80 o 
  -3   8  26       94.02      119.62     19.80 o 
  -2   8  26      171.60      183.52     30.33 o 
  -1   8  26      279.87      352.00     29.90 o 
   0   8  26      240.88      200.77     31.15 o 
   1   8  26      286.60      324.01     52.56 o 
   2   8  26      177.19      239.92     48.23 o 
   3   8  26       95.99       53.80     33.39 o 
   4   8  26       15.82       44.52     35.86 o 
  -4   9  26       55.01       56.35     25.26 o 
  -3   9  26      122.60      130.54     22.85 o 
  -2   9  26      164.58      185.67     31.34 o 
  -1   9  26      180.96      179.85     35.40 o 
   0   9  26      259.40      300.96     39.26 o 
   1   9  26      178.70      182.41     42.67 o 
   2   9  26      161.99      200.96     46.38 o 
   3   9  26      123.52      110.68     40.19 o 
  -4  10  26        9.73       10.64     25.08 o 
  -3  10  26       64.92       66.63     27.76 o 
  -2  10  26      118.43      102.01     27.73 o 
  -1  10  26       21.62       21.58     20.68 o 
   0  10  26        2.68      -17.93     17.93 o 
   1  10  26       21.53       -4.33     28.44 o 
   2  10  26      118.67       42.05     34.01 o 
   3  10  26       63.96       76.06     38.34 o 
   4  10  26        9.88        4.95     35.25 o 
  -4  11  26       16.71      -21.54     31.84 o 
  -3  11  26       10.28       15.22     24.03 o 
  -2  11  26        6.12      -26.59     26.59 o 
  -1  11  26       16.57       33.71     23.39 o 
   0  11  26        0.01        4.87     21.48 o 
   1  11  26       16.13       43.28     34.01 o 
   2  11  26        6.02      -21.02     29.68 o 
   3  11  26       10.28      -16.08     29.68 o 
   4  11  26       17.46      100.79     42.05 o 
  -3  12  26        3.89       34.01     42.05 o 
  -2  12  26        9.50       -4.95     30.92 o 
  -1  12  26       17.76       56.38     24.47 o 
   0  12  26       55.69       69.25     39.57 o 
   1  12  26       16.81       27.83     32.77 o 
   2  12  26        9.55      -13.60     30.30 o 
   3  12  26        3.89       31.54     37.10 o 
  -3  13  26       21.82      -13.60     34.63 o 
  -2  13  26        9.84        4.95     37.10 o 
  -1  13  26       48.14       68.64     40.19 o 
   0  13  26        4.01       15.46     34.63 o 
   1  13  26       46.86       29.68     36.48 o 
   2  13  26        9.81        9.89     34.01 o 
   3  13  26       21.96       95.84     46.99 o 
  -2  14  26       78.05       83.48     45.14 o 
  -1  14  26        6.53       21.02     35.25 o 
   0  14  26        3.46       43.90     38.34 o 
   1  14  26        5.93       30.92     37.72 o 
   2  14  26       79.39      128.61     49.47 o 
  -2  15  26        2.91       54.41     43.28 o 
   0  15  26        0.20      -30.30     33.39 o 
   1  15  26       30.06       22.26     39.57 o 
   2  15  26        2.94      -17.31     35.86 o 
   0  16  26        6.07      -12.37     38.34 o 
   1  16  26        0.61       68.64     45.14 o 
   1   0  27      237.78      267.03     25.22 o 
   2   0  27        0.43      -18.30     18.30 o 
   3   0  27      228.72      231.68     26.93 o 
  -5   1  27       34.16        8.66     32.77 o 
  -4   1  27      107.33       80.38     36.48 o 
  -3   1  27       64.66       58.67     20.71 o 
  -2   1  27      183.12      125.45     26.84 o 
  -1   1  27       23.08       30.27     12.90 o 
   0   1  27      604.13      582.54     26.51 o 
   1   1  27       21.13       12.85     13.14 o 
   2   1  27      178.36      194.78     48.23 o 
   3   1  27       63.04       36.48     41.43 o 
  -5   2  27       14.02       25.97     35.25 o 
  -4   2  27      107.48       87.80     36.48 o 
  -3   2  27       38.84       61.05     17.38 o 
  -2   2  27      201.38      159.56     28.70 o 
  -1   2  27       57.15       63.30     14.78 o 
   0   2  27      139.38      157.84     14.51 o 
   1   2  27       55.71       62.78     13.26 o 
   2   2  27      201.51      184.45     17.04 o 
   3   2  27       38.03       30.92     46.38 o 
  -5   3  27        2.84      -27.83     27.83 o 
  -4   3  27       47.30      125.70     24.95 o 
  -3   3  27      229.78      247.26     25.83 o 
  -2   3  27       51.01       69.35     19.19 o 
  -1   3  27      491.42      469.98     28.98 o 
   0   3  27     2018.13     1882.57     41.31 o 
   1   3  27      501.32      533.47     32.13 o 
   2   3  27       52.29       77.29     31.54 o 
   3   3  27      230.45      224.46     42.67 o 
  -5   4  27       30.05       66.78     39.57 o 
  -4   4  27       22.90       48.87     20.65 o 
  -3   4  27       56.03       47.76     17.81 o 
  -2   4  27       10.75       19.64     13.74 o 
  -1   4  27      844.34      803.24     28.96 o 
   0   4  27      198.13      184.09     18.64 o 
   1   4  27      844.11      792.90     26.75 o 
   2   4  27       11.04       -1.24     23.50 o 
   3   4  27       56.30       26.59     27.21 o 
   4   4  27       22.82       16.08     27.83 o 
  -5   5  27       18.31       36.48     38.96 o 
  -4   5  27       36.61       36.24     20.95 o 
  -3   5  27       18.15       22.59     13.34 o 
  -2   5  27      101.60      101.88     20.53 o 
  -1   5  27      215.25      205.69     17.67 o 
   0   5  27        1.75       -2.16      8.65 o 
   1   5  27      215.81      210.79     18.32 o 
   2   5  27       98.02       89.04     35.86 o 
   3   5  27       17.76      -15.46     23.50 o 
   4   5  27       34.43       45.76     30.92 o 
  -5   6  27        0.21      -30.92     30.92 o 
  -4   6  27       22.24       29.56     21.69 o 
  -3   6  27       30.66       71.39     16.00 o 
  -2   6  27      289.04      256.75     27.81 o 
  -1   6  27      233.87      221.94     18.51 o 
   0   6  27       26.40        9.67      9.62 o 
   1   6  27      226.40      226.96     22.28 o 
   2   6  27      286.70      283.82     48.23 o 
   3   6  27       29.65       48.23     32.77 o 
   4   6  27       21.81        6.80     28.44 o 
   5   6  27        0.28       67.40     33.39 o 
  -4   7  27       70.05       90.99     21.00 o 
  -3   7  27       15.73       11.72     14.09 o 
  -2   7  27       38.30       19.67     16.73 o 
  -1   7  27      345.59      295.95     22.87 o 
   0   7  27       35.26       35.21     16.92 o 
   1   7  27      342.44      323.39     52.56 o 
   2   7  27       37.06       39.57     29.68 o 
   3   7  27       17.35       40.81     31.54 o 
   4   7  27       69.02      119.34     40.81 o 
  -4   8  27       18.80       -0.99     43.28 o 
  -3   8  27        8.02      -12.63     13.86 o 
  -2   8  27      157.03      224.66     32.36 o 
  -1   8  27       36.46       32.46     15.70 o 
   0   8  27      266.05      280.86     35.84 o 
   1   8  27       37.12       44.52     31.54 o 
   2   8  27      160.37      138.51     40.19 o 
   3   8  27        7.96       45.14     35.25 o 
   4   8  27       19.13       31.54     33.39 o 
  -4   9  27       69.86       80.74     27.03 o 
  -3   9  27       37.19       30.06     18.79 o 
  -2   9  27       59.34       41.19     23.60 o 
  -1   9  27      101.37      132.38     27.54 o 
   0   9  27      105.63       93.19     38.65 o 
   1   9  27      101.61       97.70     40.19 o 
   2   9  27       60.05       87.19     37.10 o 
   3   9  27       38.68       86.57     38.96 o 
   4   9  27       71.03      103.88     43.28 o 
  -4  10  27        7.53      -13.49     26.59 o 
  -3  10  27       79.09       67.26     26.67 o 
  -2  10  27        8.22       23.37     23.83 o 
  -1  10  27       77.28       82.91     25.07 o 
   0  10  27        1.09        6.80     20.11 o 
   1  10  27       74.61      130.47     40.81 o 
   2  10  27        8.34       27.83     31.54 o 
   3  10  27       78.00      123.05     41.43 o 
   4  10  27        7.57       -8.66     32.77 o 
  -4  11  27       60.69      108.83     48.85 o 
  -3  11  27       11.19       22.62     24.91 o 
  -2  11  27       50.15       86.57     36.48 o 
  -1  11  27       98.81      137.43     30.80 o 
   0  11  27        3.37        7.42     31.54 o 
   1  11  27       99.85       85.33     40.81 o 
   2  11  27       50.07       99.55     42.05 o 
   3  11  27       11.43        0.62     34.63 o 
   4  11  27       60.01       76.67     43.28 o 
  -3  12  27       11.10       30.92     37.72 o 
  -2  12  27       16.30       16.08     33.39 o 
  -1  12  27       19.08       26.22     25.55 o 
   0  12  27      122.49      165.71     46.38 o 
   1  12  27       19.71       63.07     38.34 o 
   2  12  27       16.16      -14.22     32.77 o 
   3  12  27       11.06       24.73     39.57 o 
  -3  13  27       18.17       55.03     43.28 o 
  -2  13  27        8.42       51.32     39.57 o 
  -1  13  27       45.97       58.74     41.43 o 
   0  13  27       11.14       37.10     37.10 o 
   1  13  27       47.29       68.02     42.67 o 
   2  13  27        8.18      -19.79     34.63 o 
   3  13  27       17.98       26.59     40.81 o 
  -2  14  27       32.88       95.22     46.38 o 
  -1  14  27       12.13       72.35     41.43 o 
   0  14  27        0.95      -11.75     33.39 o 
   1  14  27       12.59       33.39     38.34 o 
   2  14  27       32.87       58.74     44.52 o 
   0  15  27        2.98       10.51     39.57 o 
   1  15  27       16.94      -16.70     36.48 o 
   2  15  27        1.72        3.09     40.81 o 
   0  16  27       50.95       91.51     48.85 o 
   0   0  28      168.33      167.01     35.86 o 
   1   0  28     1644.84     1606.14    100.64 o 
   2   0  28        2.16       -5.57     35.25 o 
   3   0  28       52.27       76.48     21.02 o 
   5   0  28       31.72       53.18     38.34 o 
  -5   1  28        2.29       32.15     35.25 o 
  -4   1  28      121.88      140.36     42.05 o 
  -3   1  28      280.10      307.90     59.36 o 
  -2   1  28      129.50      179.32     47.61 o 
  -1   1  28       10.73        0.17     14.85 o 
   0   1  28     2525.64     2392.74     89.25 o 
   1   1  28       10.22       13.60     24.73 o 
   2   1  28      129.28      126.76     46.38 o 
   3   1  28      279.63      237.44     60.60 o 
  -5   2  28        0.71       18.55     32.77 o 
  -4   2  28       77.50       70.49     36.48 o 
  -3   2  28       31.50       17.83     15.10 o 
  -2   2  28       72.89       85.53     57.51 o 
  -1   2  28      208.30      184.66     23.55 o 
   0   2  28      709.48      680.21     25.89 o 
   1   2  28      210.21      196.72     20.32 o 
   2   2  28       69.49       52.78     21.02 o 
   3   2  28       30.99      -40.19     40.19 o 
  -5   3  28        3.16       -8.04     32.15 o 
  -4   3  28       18.96        9.28     30.92 o 
  -3   3  28       95.06      107.55     32.05 o 
  -2   3  28       11.35       -5.10     19.64 o 
  -1   3  28       53.41       61.55     20.76 o 
   0   3  28       51.07       88.85     15.47 o 
   1   3  28       52.27       64.55     23.26 o 
   2   3  28       10.71        6.18     25.97 o 
   3   3  28       95.19       93.37     33.39 o 
  -5   4  28       46.27       28.44     37.72 o 
  -4   4  28        9.91       21.02     20.20 o 
  -3   4  28       13.19       -4.67     13.79 o 
  -2   4  28       86.46       79.36     20.40 o 
  -1   4  28      155.17      190.00     17.52 o 
   0   4  28      556.91      528.24     24.80 o 
   1   4  28      151.99      188.22     19.31 o 
   2   4  28       89.21       63.07     32.15 o 
   3   4  28       13.92       24.73     28.44 o 
   4   4  28        9.96        3.09     27.83 o 
  -5   5  28      105.21      127.38     46.38 o 
  -4   5  28      101.42      123.41     27.17 o 
  -3   5  28       33.08       27.57     18.72 o 
  -2   5  28       87.44       97.95     21.36 o 
  -1   5  28      307.62      324.35     35.53 o 
   0   5  28      577.35      535.13     33.97 o 
   1   5  28      299.10      243.75     21.86 o 
   2   5  28       84.10       79.77     35.25 o 
   3   5  28       33.06        4.33     25.97 o 
   4   5  28      100.62      111.92     37.72 o 
  -4   6  28       56.62       70.45     33.08 o 
  -3   6  28       19.08       23.25     14.54 o 
  -2   6  28       87.72       81.59     20.22 o 
  -1   6  28      104.94      126.34     15.46 o 
   0   6  28      471.32      510.17     30.08 o 
   1   6  28      104.65      150.38     30.93 o 
   2   6  28       82.10      118.72     36.48 o 
   3   6  28       20.48       29.68     30.92 o 
   4   6  28       58.21       40.19     32.15 o 
  -4   7  28       13.03       26.56     21.48 o 
  -3   7  28       31.37       70.70     26.86 o 
  -2   7  28       92.57       92.93     21.51 o 
  -1   7  28        7.57       26.05     16.18 o 
   0   7  28        3.63       -5.23     38.65 o 
   1   7  28        6.61       15.46     28.44 o 
   2   7  28       94.27       86.57     35.86 o 
   3   7  28       32.45       31.54     32.77 o 
   4   7  28       12.31       15.46     33.39 o 
  -4   8  28       14.45       27.09     23.75 o 
  -3   8  28       33.02       13.53     16.92 o 
  -2   8  28        8.22      -14.12     19.42 o 
  -1   8  28       68.06       38.76     19.34 o 
   0   8  28        6.96       -5.61     17.17 o 
   1   8  28       68.21       49.47     31.54 o 
   2   8  28        7.97       12.37     29.06 o 
   3   8  28       32.71       82.24     36.48 o 
   4   8  28       14.33      -30.92     30.92 o 
  -4   9  28        5.94      -19.57     22.29 o 
  -3   9  28       18.38       12.78     23.02 o 
  -2   9  28       36.73       10.34     21.61 o 
  -1   9  28       14.50       -1.52     19.46 o 
   0   9  28        0.88       -1.86     20.10 o 
   1   9  28       13.90       43.28     33.39 o 
   2   9  28       37.11       45.14     34.63 o 
   3   9  28       18.33       49.47     37.10 o 
   4   9  28        5.90        2.47     32.77 o 
  -4  10  28       24.43       17.13     24.51 o 
  -3  10  28        5.36      -17.06     21.04 o 
  -2  10  28       37.35       40.81     35.86 o 
  -1  10  28      138.74      147.26     31.88 o 
   0  10  28       43.35       52.43     37.10 o 
   1  10  28      138.40      246.10     51.94 o 
   2  10  28       37.91       35.86     35.25 o 
   3  10  28        5.31        9.89     33.39 o 
   4  10  28       24.91      -31.54     31.54 o 
  -3  11  28       22.92       37.14     26.06 o 
  -2  11  28       69.34       57.51     38.34 o 
  -1  11  28      109.15      144.21     43.28 o 
   0  11  28       37.95       58.12     36.48 o 
   1  11  28      107.82      148.40     45.76 o 
   2  11  28       67.97       59.98     40.19 o 
   3  11  28       21.31       55.03     41.43 o 
  -3  12  28       72.40      112.54     46.99 o 
  -2  12  28       48.07       70.49     39.57 o 
  -1  12  28       30.65      104.67     36.79 o 
   0  12  28        0.81      -17.31     30.30 o 
   1  12  28       29.54        6.80     32.77 o 
   2  12  28       47.99       -4.33     37.10 o 
   3  12  28       72.58      135.42     48.23 o 
  -3  13  28       21.74       -7.42     37.10 o 
  -2  13  28       46.92       40.81     40.81 o 
  -1  13  28        7.22       24.12     36.48 o 
   0  13  28       29.61      119.96     45.14 o 
   1  13  28        7.34       19.17     37.10 o 
   2  13  28       46.57       28.44     40.81 o 
   3  13  28       21.80       83.48     45.76 o 
  -2  14  28        4.97      -33.39     33.39 o 
  -1  14  28        3.97       -6.18     32.77 o 
   0  14  28        0.20        2.47     35.86 o 
   1  14  28        3.90        5.57     35.86 o 
   2  14  28        5.03       29.68     44.52 o 
   0  15  28        0.32       19.79     40.19 o 
   1  15  28        0.03      -20.41     38.96 o 
   1   0  29      117.79      153.97     43.28 o 
   2   0  29      460.63      361.73     61.83 o 
   3   0  29      166.83      158.29     51.32 o 
   5   0  29        4.91       32.15     35.86 o 
  -5   1  29        6.51      -12.37     32.15 o 
  -4   1  29       37.76       55.65     35.86 o 
  -3   1  29      242.20      291.22     26.36 o 
  -2   1  29       91.28       75.80     25.70 o 
  -1   1  29      662.49      562.16     44.06 o 
   0   1  29      637.68      633.18     64.93 o 
   2   1  29       93.42       28.44     43.28 o 
   3   1  29      240.19      301.75     64.31 o 
  -5   2  29        1.05       -0.62     32.77 o 
  -4   2  29       10.79       -9.28     27.21 o 
  -3   2  29      110.38      126.06     20.66 o 
  -2   2  29       61.26       48.19     25.04 o 
  -1   2  29      694.39      715.92     39.69 o 
   0   2  29      156.20      212.22     20.57 o 
   1   2  29      704.09      656.60     47.30 o 
   2   2  29       61.78       62.52     13.71 o 
   3   2  29      107.76       51.94     50.70 o 
  -5   3  29        2.37       39.57     37.72 o 
  -4   3  29       27.88       50.70     36.48 o 
  -3   3  29       33.02       20.31     14.93 o 
  -2   3  29      255.69      183.56     26.25 o 
  -1   3  29     1130.02     1071.44     46.26 o 
   0   3  29       35.55       63.26     15.97 o 
   1   3  29     1135.29     1099.96     53.80 o 
   2   3  29      258.78      265.27     47.61 o 
   3   3  29       33.48        1.86     27.21 o 
  -5   4  29        2.62      -28.44     28.44 o 
  -4   4  29       41.01       81.62     37.10 o 
  -3   4  29       64.45       41.38     19.83 o 
  -2   4  29      265.52      219.58     72.96 o 
  -1   4  29      348.04      378.25     23.06 o 
   0   4  29      472.24      482.02     21.76 o 
   1   4  29      352.04      347.90     23.96 o 
   2   4  29      259.37      253.52     46.38 o 
   3   4  29       66.42       82.86     34.01 o 
  -5   5  29        2.63       33.39     38.96 o 
  -4   5  29        1.74      -19.79     19.79 o 
  -3   5  29       73.79       66.64     18.33 o 
  -2   5  29       30.96        6.65     16.61 o 
  -1   5  29      120.41      152.61     17.00 o 
   0   5  29        3.41       -9.37      9.37 o 
   1   5  29      113.56      132.24     17.92 o 
   2   5  29       30.16       33.39     31.54 o 
   3   5  29       71.90       91.51     35.25 o 
   4   5  29        1.60       11.75     30.92 o 
  -4   6  29       74.18      142.73     47.61 o 
  -3   6  29       21.85       21.55     13.94 o 
  -2   6  29       16.29       19.90     17.07 o 
  -1   6  29      109.90      102.17     17.76 o 
   0   6  29       52.27       64.51     17.96 o 
   1   6  29      110.24      110.83     32.77 o 
   2   6  29       14.08      -13.60     26.59 o 
   3   6  29       22.24       19.79     30.92 o 
   4   6  29       73.33       78.53     36.48 o 
  -4   7  29       44.73       61.22     41.43 o 
  -3   7  29       53.79       80.71     18.02 o 
  -2   7  29       16.66       13.78     16.92 o 
  -1   7  29       16.83       12.01     14.05 o 
   0   7  29      151.78      162.65     23.30 o 
   1   7  29       16.55       46.38     32.15 o 
   2   7  29       18.40       20.41     30.92 o 
   3   7  29       53.60       37.72     34.01 o 
   4   7  29       44.09       38.96     35.86 o 
  -4   8  29        4.54       53.30     24.66 o 
  -3   8  29       81.35       82.98     20.79 o 
  -2   8  29       40.99       58.25     22.91 o 
  -1   8  29      160.59      131.16     28.85 o 
   0   8  29        6.81       16.79     20.86 o 
   1   8  29      159.09      218.27     50.09 o 
   2   8  29       40.92       55.65     36.48 o 
   3   8  29       81.09       77.29     38.34 o 
   4   8  29        4.43       59.36     39.57 o 
  -4   9  29       18.81       23.93     24.82 o 
  -3   9  29        9.39       14.53     23.61 o 
  -2   9  29      132.45      113.19     29.05 o 
  -1   9  29       28.33       15.72     31.23 o 
   0   9  29        1.19       -4.91     19.60 o 
   1   9  29       29.76       34.01     32.77 o 
   2   9  29      131.82       87.80     41.43 o 
   3   9  29        9.35      -27.83     27.83 o 
   4   9  29       19.47       41.43     40.19 o 
  -4  10  29        8.29       33.10     26.06 o 
  -3  10  29        6.94       39.12     25.26 o 
  -2  10  29      121.10       87.80     38.34 o 
  -1  10  29       15.80       25.09     24.91 o 
   1  10  29       16.09       48.85     35.86 o 
   2  10  29      121.46      212.09     53.18 o 
   3  10  29        6.78      -30.30     32.77 o 
   4  10  29        7.94       39.57     35.86 o 
  -3  11  29       46.53       74.20     43.90 o 
  -2  11  29       28.27      -22.88     30.92 o 
  -1  11  29       15.34       19.73     24.19 o 
   0  11  29       57.62       32.15     34.63 o 
   1  11  29       15.73      -19.79     30.30 o 
   2  11  29       28.53       24.73     35.86 o 
   3  11  29       46.78       22.26     38.34 o 
  -3  12  29        1.28       62.45     44.52 o 
  -2  12  29        5.06       45.14     37.72 o 
  -1  12  29       75.02       54.41     38.96 o 
   0  12  29        1.66       11.13     34.01 o 
   1  12  29       75.17      124.29     46.99 o 
   2  12  29        5.08       37.10     40.19 o 
   3  12  29        1.16       -4.95     37.10 o 
  -2  13  29       19.40      -12.99     35.25 o 
  -1  13  29       24.42       38.96     40.19 o 
   0  13  29       15.10       24.73     37.72 o 
   1  13  29       24.83      -25.35     35.25 o 
   2  13  29       19.01      -15.46     33.39 o 
  -2  14  29       12.69       -0.62     35.86 o 
   0  14  29        2.06       14.84     39.57 o 
   1  14  29        2.99       11.13     38.96 o 
   2  14  29       12.52       17.31     39.57 o 
   0  15  29        0.43        2.47     38.96 o 
   1  15  29        9.82      -32.15     36.48 o 
   0   0  30      389.96      390.79     53.80 o 
   1   0  30      180.57      228.17     50.70 o 
   2   0  30        6.59        9.89     37.10 o 
   3   0  30       10.13       29.06     45.14 o 
   5   0  30        7.23       90.28     42.67 o 
  -5   1  30       10.91      -32.77     32.77 o 
  -4   1  30       50.39        8.04     32.15 o 
  -3   1  30       24.04       32.09     25.54 o 
  -2   1  30      345.17      317.27     38.21 o 
  -1   1  30      624.98      601.13    178.08 o 
   0   1  30      387.02      435.93     56.89 o 
   2   1  30      344.81      278.87     59.36 o 
   3   1  30       23.00       53.80     49.47 o 
  -5   2  30        6.01       21.02     35.25 o 
  -4   2  30        0.56       26.59     32.15 o 
  -3   2  30      158.85      178.39     22.59 o 
  -2   2  30      166.21      186.68     32.08 o 
  -1   2  30      673.38      647.20     62.04 o 
   0   2  30     3350.91     3218.60    104.51 o 
   1   2  30      680.74      790.85     76.67 o 
   2   2  30      167.82      196.63     42.67 o 
   3   2  30      156.09      150.26     59.98 o 
  -5   3  30       17.05       -9.28     34.63 o 
  -4   3  30       49.48       26.59     34.63 o 
  -3   3  30       41.86       29.70     25.65 o 
  -2   3  30       59.86       53.84     24.58 o 
  -1   3  30      578.91      510.76     40.22 o 
   0   3  30      888.19      995.14     70.49 o 
   1   3  30      580.67      532.39     63.07 o 
   2   3  30       63.67       51.94     31.54 o 
   3   3  30       40.23       -1.24     29.68 o 
  -4   4  30        9.36       48.85     34.63 o 
  -3   4  30       38.48       62.31     19.06 o 
  -2   4  30      107.83      137.05     30.57 o 
  -1   4  30       61.25       48.68     17.73 o 
   0   4  30      125.12      101.62     15.10 o 
   1   4  30       60.13       14.84     29.68 o 
   2   4  30      106.44      212.71     43.28 o 
   3   4  30       39.12       25.97     27.83 o 
  -4   5  30        9.18       84.09     39.57 o 
  -3   5  30       18.06        0.85     23.70 o 
  -2   5  30       18.55       -0.58     14.75 o 
  -1   5  30        5.90        2.56     11.20 o 
   0   5  30        0.49      -11.80     11.80 o 
   1   5  30        5.49       -8.04     27.83 o 
   2   5  30       19.10       16.70     30.30 o 
   3   5  30       19.02        7.42     29.06 o 
   4   5  30        8.77       46.99     35.25 o 
  -4   6  30        2.03       47.42     24.51 o 
  -3   6  30        0.35        9.93     13.61 o 
  -2   6  30       20.14      -16.00     16.00 o 
  -1   6  30        7.74        6.07     13.99 o 
   0   6  30       30.42       37.02     17.49 o 
   1   6  30        8.03       -1.24     25.97 o 
   2   6  30       19.22       -0.62     27.21 o 
   3   6  30        0.27      -22.88     27.83 o 
   4   6  30        2.07        1.86     33.39 o 
  -4   7  30        0.73      -11.13     34.63 o 
  -3   7  30       35.60       73.33     19.51 o 
  -2   7  30        3.68       23.07     17.68 o 
  -1   7  30       81.62      123.21     20.20 o 
   0   7  30       57.93       38.45     17.21 o 
   1   7  30       79.09      128.00     38.96 o 
   2   7  30        3.45       10.51     30.92 o 
   3   7  30       34.82       40.81     34.01 o 
   4   7  30        0.60       21.64     35.86 o 
  -4   8  30       35.63       31.55     25.44 o 
  -3   8  30        6.15       -1.72     15.62 o 
  -2   8  30       10.38       13.81     17.53 o 
  -1   8  30       55.12       80.52     27.83 o 
   0   8  30      111.23      197.69     33.87 o 
   1   8  30       59.30       16.08     30.92 o 
   2   8  30       11.07       12.99     28.44 o 
   3   8  30        6.12       -5.57     32.15 o 
   4   8  30       35.37       69.25     42.67 o 
  -4   9  30       16.47       36.01     25.95 o 
  -3   9  30       45.77       40.89     34.01 o 
  -2   9  30       62.30       64.62     25.80 o 
  -1   9  30       49.05        9.37     22.51 o 
   0   9  30       67.43       16.70     29.68 o 
   1   9  30       51.39       26.59     32.77 o 
   2   9  30       62.32      133.56     43.90 o 
   3   9  30       45.05       74.20     38.34 o 
   4   9  30       16.01      -30.92     34.01 o 
  -3  10  30       42.67       70.88     29.10 o 
  -2  10  30       23.83       44.52     36.48 o 
  -1  10  30       30.16       42.42     24.70 o 
   0  10  30        6.50      -22.88     25.97 o 
   1  10  30       29.60       11.13     31.54 o 
   2  10  30       24.39       -4.95     31.54 o 
   3  10  30       42.81       77.29     42.05 o 
  -3  11  30        4.28      -30.92     30.92 o 
  -2  11  30        0.94       14.22     34.63 o 
  -1  11  30       16.32      -20.16     20.16 o 
   0  11  30        0.04      -26.59     30.30 o 
   1  11  30       16.11       33.39     35.86 o 
   2  11  30        1.00      -30.92     30.92 o 
   3  11  30        3.98       10.51     38.34 o 
  -3  12  30       25.99       33.39     38.96 o 
  -2  12  30        7.78       48.23     35.25 o 
  -1  12  30       15.13      -24.73     30.30 o 
   0  12  30       41.61       19.17     35.86 o 
   1  12  30       14.74       30.30     39.57 o 
   2  12  30        7.79       17.93     41.43 o 
   3  12  30       25.99       43.28     42.05 o 
  -2  13  30        0.16       -1.86     38.96 o 
   0  13  30        1.83       14.22     36.48 o 
   1  13  30       10.27      -32.77     32.77 o 
   2  13  30        0.13      -35.25     35.25 o 
   0  14  30        0.00       47.61     41.43 o 
   1  14  30        1.10      -18.55     36.48 o 
   0  15  30        0.05      -35.25     35.25 o 
   1   0  31      478.91      485.40     63.07 o 
   2   0  31        1.30      -35.25     37.72 o 
   3   0  31      454.05      458.81     76.06 o 
   5   0  31       20.50       14.84     35.86 o 
  -5   1  31       16.80        4.95     37.10 o 
  -4   1  31       77.62       69.25     39.57 o 
  -3   1  31        1.74        8.36     23.56 o 
  -2   1  31       61.41       90.24     27.33 o 
  -1   1  31      271.79      242.08     34.33 o 
   0   1  31      458.26      401.92     56.27 o 
   2   1  31       60.60       -0.62     43.90 o 
   3   1  31        1.72      -27.83     42.67 o 
  -5   2  31        2.21      -29.68     33.39 o 
  -4   2  31        9.56       -4.95     32.15 o 
  -3   2  31       17.94       53.28     26.44 o 
  -2   2  31      244.08      234.70     56.89 o 
  -1   2  31      383.65      394.27     68.94 o 
   0   2  31      222.27      290.47     23.21 o 
   1   2  31      380.78      409.34     58.74 o 
   3   2  31       17.40      -31.54     49.47 o 
  -4   3  31        2.62      -29.68     29.68 o 
  -3   3  31       71.64       97.81     20.39 o 
  -2   3  31      300.57      298.53     38.55 o 
  -1   3  31      221.27      242.43     27.20 o 
   0   3  31      332.62      360.60     30.34 o 
   1   3  31      222.59      196.63     43.90 o 
  -4   4  31       24.67       46.38     37.72 o 
  -3   4  31       21.44       17.18     22.47 o 
  -2   4  31      118.66      138.63     63.69 o 
  -1   4  31      102.61      123.37     23.83 o 
   0   4  31        4.75      -15.57     18.77 o 
   1   4  31      100.96       81.62     35.86 o 
   2   4  31      122.17       35.25     31.54 o 
   3   4  31       22.88      -24.73     24.73 o 
  -4   5  31       21.39        4.33     34.01 o 
  -3   5  31        0.65        8.51     15.97 o 
  -2   5  31      106.98      135.57     42.36 o 
  -1   5  31       47.88       91.14     17.49 o 
   0   5  31      114.50      150.02     23.05 o 
   1   5  31       47.68       34.63     31.54 o 
   2   5  31      113.39       74.82     35.86 o 
   3   5  31        0.66      -11.13     27.83 o 
   4   5  31       21.88       35.25     35.86 o 
  -4   6  31       35.57       48.85     40.81 o 
  -3   6  31       52.53       87.84     22.11 o 
  -2   6  31       34.79       46.78     19.87 o 
  -1   6  31       32.74       42.20     16.45 o 
   0   6  31       57.15       93.44     20.50 o 
   1   6  31       34.99       75.44     35.86 o 
   2   6  31       35.47       23.50     30.92 o 
   3   6  31       52.68      105.74     40.81 o 
   4   6  31       35.37        4.95     33.39 o 
  -4   7  31       14.02       63.07     42.67 o 
  -3   7  31       36.26       29.51     18.46 o 
  -2   7  31       22.75       22.02     18.34 o 
  -1   7  31       70.88       85.46     21.50 o 
   0   7  31       24.50       10.49     19.09 o 
   1   7  31       69.64       62.45     32.77 o 
   2   7  31       22.98       34.63     35.25 o 
   3   7  31       36.76      107.59     42.67 o 
   4   7  31       13.75        1.24     37.10 o 
  -4   8  31        3.09       27.83     35.86 o 
  -3   8  31        5.69       -3.89     21.09 o 
  -2   8  31       80.28      112.04     24.20 o 
  -1   8  31       35.90       32.10     18.91 o 
   0   8  31        3.83       25.44     22.70 o 
   1   8  31       34.59       38.96     34.01 o 
   2   8  31       81.32      110.06     42.05 o 
   3   8  31        5.39       43.90     37.10 o 
   4   8  31        3.27        8.04     38.34 o 
  -4   9  31        9.31      -22.26     34.63 o 
  -3   9  31        6.89       21.61     24.24 o 
  -2   9  31       25.55       33.08     31.84 o 
  -1   9  31       16.44       23.40     21.81 o 
   0   9  31       84.68       80.38     35.86 o 
   1   9  31       15.87        7.42     32.77 o 
   2   9  31       25.42       58.74     37.72 o 
   3   9  31        7.57       32.77     38.34 o 
   4   9  31       10.08       63.07     42.05 o 
  -3  10  31       56.40      131.09     50.70 o 
  -2  10  31       10.52       39.57     35.86 o 
  -1  10  31      136.91       98.12     42.05 o 
   0  10  31       16.18      -24.12     24.12 o 
   1  10  31      134.78      121.19     45.14 o 
   2  10  31       10.25       -3.09     34.01 o 
   3  10  31       57.51      101.41     45.76 o 
  -3  11  31        2.15       32.77     39.57 o 
  -2  11  31       47.80       51.32     38.34 o 
  -1  11  31       48.27      123.05     46.38 o 
   0  11  31        4.84      -29.06     29.06 o 
   1  11  31       49.58       19.79     38.96 o 
   2  11  31       47.64       24.73     37.72 o 
   3  11  31        2.23       27.83     39.57 o 
  -2  12  31       16.90       89.04     43.28 o 
  -1  12  31        3.27      -31.54     31.54 o 
   0  12  31      172.41      194.16     53.80 o 
   1  12  31        3.21      -22.26     32.77 o 
   2  12  31       16.71       14.84     38.96 o 
  -2  13  31       13.49      107.59     50.09 o 
   0  13  31       20.44       -5.57     31.54 o 
   1  13  31       12.07       33.39     40.81 o 
   2  13  31       13.83       43.90     43.90 o 
   0  14  31        4.13        0.62     38.34 o 
   1  14  31       14.82      -10.51     38.96 o 
   0   0  32      599.29      607.83     66.78 o 
   1   0  32       30.61       11.75     41.43 o 
   2   0  32      180.75      120.58     49.47 o 
   3   0  32        0.60      -16.08     42.67 o 
  -4   1  32       16.14        0.62     31.54 o 
  -3   1  32      100.69       99.84     51.63 o 
  -2   1  32      116.87      135.11     29.83 o 
  -1   1  32      218.54      283.86     36.22 o 
   0   1  32        6.47       69.87     33.39 o 
   2   1  32      116.89       22.26     46.99 o 
   3   1  32       99.59       58.12     56.89 o 
  -4   2  32        5.17       -5.57     32.77 o 
  -3   2  32       52.65       89.47     28.82 o 
  -2   2  32       20.66       43.45     23.42 o 
  -1   2  32       59.30       59.38     24.74 o 
   0   2  32       56.55       57.17     19.61 o 
   1   2  32       56.80       47.61     32.15 o 
  -4   3  32       16.39       37.10     37.72 o 
  -3   3  32       43.25       53.98     26.29 o 
  -2   3  32       78.75      108.38     48.23 o 
  -1   3  32      127.73      151.78     24.01 o 
   0   3  32      184.43      145.91     19.50 o 
   1   3  32      129.00      232.50     45.14 o 
   2   3  32       78.68       92.75     36.48 o 
  -4   4  32        5.51      -21.64     30.30 o 
  -3   4  32       45.65       34.56     17.21 o 
  -2   4  32      367.23      340.56     80.07 o 
  -1   4  32       59.18       54.21     19.66 o 
   0   4  32      231.07      224.42     25.83 o 
   1   4  32       60.08       61.83     33.39 o 
   2   4  32      374.71      354.93     56.27 o 
   3   4  32       46.02       67.40     35.86 o 
  -4   5  32       87.61       81.62     41.43 o 
  -3   5  32       14.97       11.71     18.08 o 
  -2   5  32        3.54       15.57     37.41 o 
  -1   5  32      503.43      501.25     32.57 o 
   0   5  32       25.22       44.43     17.86 o 
   1   5  32      511.69      569.49     69.25 o 
   2   5  32        3.14        8.04     30.92 o 
   3   5  32       14.92        7.42     30.92 o 
   4   5  32       87.20       73.58     37.10 o 
  -4   6  32       43.02       98.93     43.28 o 
  -3   6  32       38.87       46.00     22.13 o 
  -2   6  32       52.38       29.53     18.24 o 
  -1   6  32       56.19       50.00     24.63 o 
   0   6  32      378.24      482.35     43.44 o 
   1   6  32       55.32       55.65     35.25 o 
   2   6  32       54.71       26.59     34.63 o 
   3   6  32       37.97       11.13     33.39 o 
   4   6  32       43.57       13.60     35.25 o 
  -4   7  32        0.50      -32.15     32.15 o 
  -3   7  32       52.18       33.04     18.48 o 
  -2   7  32       57.95       51.94     21.41 o 
  -1   7  32       22.68       70.80     21.19 o 
   0   7  32       54.66      102.88     30.92 o 
   1   7  32       23.64       68.64     35.86 o 
   2   7  32       57.23       17.93     32.15 o 
   3   7  32       52.59       72.35     40.81 o 
   4   7  32        0.31       -2.47     35.25 o 
  -4   8  32        6.52      -30.92     30.92 o 
  -3   8  32       32.30       23.50     24.48 o 
  -2   8  32        1.62        4.14     18.87 o 
  -1   8  32       29.04       -0.23     17.73 o 
   0   8  32       37.72       53.18     36.48 o 
   1   8  32       29.66       45.14     36.48 o 
   2   8  32        1.70       -3.09     30.92 o 
   3   8  32       33.59       15.46     37.10 o 
   4   8  32        6.77      -15.46     34.63 o 
  -3   9  32        5.39      -21.12     21.12 o 
  -2   9  32       22.26       21.95     24.80 o 
  -1   9  32       17.80        4.55     33.70 o 
   0   9  32        0.04       -0.62     31.54 o 
   1   9  32       17.37       29.68     34.01 o 
   2   9  32       22.24       24.12     34.01 o 
   3   9  32        5.58      -12.99     32.15 o 
  -3  10  32        4.68      -14.84     36.48 o 
  -2  10  32       18.72      -11.13     33.39 o 
  -1  10  32       71.46       59.98     27.11 o 
   0  10  32        5.37      -21.02     30.92 o 
   1  10  32       72.20       91.51     43.90 o 
   2  10  32       19.29       23.50     39.57 o 
   3  10  32        4.82        3.71     37.10 o 
  -3  11  32        5.19      -28.44     36.48 o 
  -2  11  32      115.59      207.14     55.65 o 
  -1  11  32       32.73       32.77     34.01 o 
   0  11  32      187.77      226.31     54.41 o 
   1  11  32       32.80       34.01     40.19 o 
   2  11  32      116.40      148.40     53.80 o 
   3  11  32        4.85        4.95     39.57 o 
  -2  12  32       24.20       38.34     43.90 o 
   0  12  32        1.44      -15.46     32.77 o 
   1  12  32       43.54      133.56     47.61 o 
   2  12  32       24.86       77.91     46.99 o 
  -2  13  32       10.23       -6.18     36.48 o 
   0  13  32        0.62        6.80     35.25 o 
   1  13  32        8.20       45.14     42.05 o 
   2  13  32       10.26       -6.80     38.96 o 
   0  14  32        0.50        0.62     35.25 o 
   1  14  32        0.10      -29.06     36.48 o 
   1   0  33       23.72       -6.80     23.50 o 
   2   0  33       95.42       67.40     48.23 o 
   3   0  33        0.95      -12.37     46.38 o 
   4   0  33      132.01      117.48     45.76 o 
  -4   1  33       14.57        3.71     33.39 o 
  -3   1  33      145.58      143.34     33.49 o 
  -2   1  33       31.25       72.33     29.06 o 
  -1   1  33       30.39      -11.91     20.70 o 
   0   1  33      898.79      862.27     50.71 o 
   2   1  33       30.92      -38.34     38.34 o 
   3   1  33      148.15       47.61     56.89 o 
  -4   2  33       31.44       43.90     38.96 o 
  -3   2  33       79.58       56.13     27.42 o 
  -2   2  33       40.58       64.64     26.89 o 
  -1   2  33      203.03      204.19     31.52 o 
   0   2  33      171.30      149.26     33.70 o 
  -4   3  33       18.16       -6.18     32.15 o 
  -3   3  33        6.56        2.79     24.36 o 
  -2   3  33       73.43      160.63     32.40 o 
  -1   3  33      153.13      182.90     26.17 o 
   0   3  33      109.95      101.77     21.90 o 
   1   3  33      152.43      150.87     42.05 o 
   2   3  33       75.04       53.80     33.39 o 
  -4   4  33       29.81       38.96     37.72 o 
  -3   4  33       33.84       99.23     29.99 o 
  -2   4  33        9.58       13.61     23.02 o 
  -1   4  33       28.00       31.47     18.42 o 
   0   4  33      118.86      208.30     26.00 o 
   1   4  33       28.71       45.76     33.39 o 
   2   4  33        8.42       24.12     30.92 o 
   3   4  33       34.93       30.92     31.54 o 
  -4   5  33        3.82      -28.44     28.44 o 
  -3   5  33       68.62       78.92     23.92 o 
  -2   5  33       19.95       24.95     25.04 o 
  -1   5  33        1.56       23.53     17.99 o 
   0   5  33       57.40       43.59     19.04 o 
   1   5  33        2.26       22.26     30.92 o 
   2   5  33       21.09      -26.59     26.59 o 
   3   5  33       71.01       63.69     34.63 o 
  -4   6  33       25.17       46.38     41.43 o 
  -3   6  33       33.39       43.95     22.70 o 
  -2   6  33        9.69       41.45     19.68 o 
  -1   6  33       27.74       32.00     19.95 o 
   0   6  33      251.02      273.92     55.03 o 
   1   6  33       26.21       33.39     34.01 o 
   2   6  33       11.02       -5.57     30.30 o 
   3   6  33       34.19       35.25     34.63 o 
   4   6  33       25.78       33.39     37.10 o 
  -4   7  33       41.42       67.40     46.38 o 
  -3   7  33        6.12        4.41     20.49 o 
  -2   7  33       45.86       74.59     28.47 o 
  -1   7  33      131.45      125.33     39.45 o 
   0   7  33      158.46       68.02     35.86 o 
   1   7  33      130.30      158.91     46.38 o 
   2   7  33       44.01       56.27     36.48 o 
   3   7  33        6.19        0.00     34.63 o 
   4   7  33       40.70       68.02     40.81 o 
  -3   8  33       20.08       16.36     36.17 o 
  -2   8  33       11.58       39.76     36.48 o 
  -1   8  33       56.13      118.62     23.91 o 
   0   8  33        0.01       -2.47     28.44 o 
   1   8  33       56.68      133.56     43.90 o 
   2   8  33       11.38       24.73     34.63 o 
   3   8  33       19.24       11.75     38.34 o 
  -3   9  33        6.08        8.47     24.26 o 
  -2   9  33       45.77       64.45     47.92 o 
  -1   9  33       26.30       24.30     21.29 o 
   0   9  33       28.66       15.46     34.01 o 
   1   9  33       25.14        2.47     34.01 o 
   2   9  33       45.93       43.28     39.57 o 
   3   9  33        6.13       -4.33     34.01 o 
  -3  10  33        6.53       46.99     42.67 o 
  -2  10  33       44.66       55.03     39.57 o 
  -1  10  33        5.73       26.59     37.10 o 
   0  10  33       13.32       20.41     34.01 o 
   1  10  33        5.63        1.86     37.10 o 
   2  10  33       44.85       13.60     38.34 o 
   3  10  33        6.35      -22.26     35.86 o 
  -2  11  33       16.53       -5.57     36.48 o 
   0  11  33       45.04       21.64     35.86 o 
   1  11  33       20.83       37.10     39.57 o 
   2  11  33       16.00       27.83     39.57 o 
  -2  12  33        3.18        1.24     35.25 o 
   0  12  33        1.33       44.52     39.57 o 
   1  12  33       31.89       -2.47     36.48 o 
   2  12  33        3.14       -3.09     42.67 o 
   0  13  33        2.24       36.48     40.81 o 
   1  13  33       14.33       39.57     43.28 o 
   0   0  34      218.41      171.90     42.05 o 
   1   0  34       82.21       27.83     29.06 o 
   2   0  34       44.15       30.30     46.38 o 
   3   0  34        0.68      -17.93     46.38 o 
   4   0  34       34.08       59.36     39.57 o 
  -4   1  34       30.09       71.11     40.81 o 
  -3   1  34       82.35      112.20     33.70 o 
  -2   1  34       82.53      113.11     29.28 o 
  -1   1  34       74.89       50.61     25.49 o 
   0   1  34       83.30       40.81     31.54 o 
   3   1  34       81.80       28.44     56.89 o 
  -4   2  34        8.85       29.68     36.48 o 
  -3   2  34       68.72       88.02     30.07 o 
  -2   2  34       38.99       80.64     41.74 o 
  -1   2  34       74.15       82.45     30.30 o 
   0   2  34      345.53      387.70     58.74 o 
  -4   3  34       29.45       24.12     37.72 o 
  -3   3  34       17.96       77.91     37.72 o 
  -2   3  34       19.62       38.19     27.52 o 
  -1   3  34      171.60      187.11     26.52 o 
   0   3  34       42.72       28.64     23.42 o 
   1   3  34      166.19      115.63     39.57 o 
   2   3  34       19.11       45.76     34.01 o 
  -4   4  34        4.29       -6.80     33.39 o 
  -3   4  34       53.43       64.31     38.96 o 
  -2   4  34       15.48       34.94     25.04 o 
  -1   4  34       45.10       64.07     20.43 o 
   0   4  34      149.34      186.75     31.15 o 
   1   4  34       44.88      105.12     38.96 o 
   2   4  34       15.63       11.75     32.15 o 
   3   4  34       54.71       69.87     35.86 o 
  -4   5  34       10.94       11.13     34.63 o 
  -3   5  34       22.92       30.61     24.73 o 
  -2   5  34       46.96       80.40     34.63 o 
  -1   5  34        5.56       29.84     20.66 o 
   0   5  34       55.92      -25.35     29.68 o 
   2   5  34       45.51      104.50     41.43 o 
   3   5  34       23.74       69.25     39.57 o 
  -4   6  34       15.37      102.03     45.76 o 
  -3   6  34       29.69        2.23     22.57 o 
  -2   6  34        4.12       25.32     24.82 o 
  -1   6  34        8.71      -18.09     18.47 o 
   0   6  34       22.73        8.04     29.68 o 
   1   6  34        8.85      -24.12     25.35 o 
   2   6  34        4.49      -13.60     28.44 o 
   4   6  34       15.85       11.13     38.96 o 
  -3   7  34       22.11       -6.80     34.01 o 
  -2   7  34       24.40       63.83     56.27 o 
  -1   7  34       86.55      145.93     25.33 o 
   0   7  34        7.77      -10.51     30.30 o 
   1   7  34       84.61      120.58     42.67 o 
   2   7  34       24.91       47.61     36.48 o 
   3   7  34       21.75       11.13     34.63 o 
  -3   8  34       19.91        5.57     24.05 o 
  -2   8  34        1.86       56.66     27.29 o 
  -1   8  34        1.90       -4.72     17.21 o 
   0   8  34      224.95      338.23     63.07 o 
   1   8  34        1.69      -11.75     32.15 o 
   2   8  34        1.59        3.71     35.25 o 
   3   8  34       19.99       53.18     40.81 o 
  -3   9  34        6.81      -28.44     32.77 o 
  -2   9  34       66.93      162.86     76.36 o 
  -1   9  34       25.36       38.72     21.16 o 
   0   9  34       28.96       36.48     38.34 o 
   1   9  34       25.25        6.18     35.86 o 
   2   9  34       68.68      105.74     44.52 o 
   3   9  34        6.89       57.51     41.43 o 
  -3  10  34       58.54       93.99     48.23 o 
  -2  10  34        1.78       29.06     38.34 o 
  -1  10  34       28.81       43.90     37.72 o 
   0  10  34        0.00      -11.13     31.54 o 
   1  10  34       29.66       42.67     40.81 o 
   2  10  34        1.89       37.10     42.05 o 
   3  10  34       59.06      161.39     55.03 o 
  -2  11  34        3.50       50.09     41.43 o 
   0  11  34        9.53       37.10     37.72 o 
   1  11  34        6.09      -28.44     28.44 o 
   2  11  34        3.50       34.63     38.96 o 
  -2  12  34       10.94        7.42     37.72 o 
   0  12  34        8.01       14.22     38.96 o 
   1  12  34       33.31       67.40     45.14 o 
   2  12  34       10.96       65.54     48.23 o 
   0  13  34        9.07       25.97     41.43 o 
   1  13  34       45.84       74.82     49.47 o 
   1   0  35       90.72       89.66     35.86 o 
   2   0  35       75.49       20.12     28.33 o 
   3   0  35      116.07      213.33     51.94 o 
   4   0  35       24.21       93.99     42.67 o 
  -4   1  35       31.92       24.73     35.25 o 
  -3   1  35       46.54       82.24     39.57 o 
  -2   1  35      100.16       76.02     31.84 o 
  -1   1  35      428.42      347.46     41.27 o 
  -4   2  35       38.99       68.02     40.19 o 
  -3   2  35       14.02       17.93     34.01 o 
  -2   2  35       99.06      127.21     32.39 o 
  -1   2  35       70.01       37.00     23.34 o 
  -4   3  35        7.24       50.09     39.57 o 
  -3   3  35       54.93       20.41     34.63 o 
  -2   3  35       97.02      113.87     37.41 o 
  -1   3  35      215.41      185.75     47.92 o 
   0   3  35       95.74      133.56     44.52 o 
   1   3  35      214.67      234.97     50.09 o 
   2   3  35       96.24       75.44     38.34 o 
  -4   4  35       22.19       61.22     40.81 o 
  -3   4  35        0.54      -27.21     27.21 o 
  -2   4  35       51.83       81.26     42.05 o 
  -1   4  35       52.30       69.99     21.78 o 
   0   4  35      289.85      297.42     56.89 o 
   1   4  35       54.66      116.87     40.81 o 
   2   4  35       51.41      112.54     42.05 o 
  -4   5  35        2.53      -28.44     28.44 o 
  -3   5  35       18.59       60.60     38.96 o 
  -2   5  35       61.84       64.72     42.97 o 
  -1   5  35       11.94       42.11     20.15 o 
   0   5  35      141.15       88.42     40.81 o 
   1   5  35       11.67      -13.60     29.06 o 
   2   5  35       64.60      127.38     42.05 o 
   3   5  35       18.02       13.60     35.86 o 
  -3   6  35       27.65       -3.09     32.77 o 
  -2   6  35        3.61       26.34     25.08 o 
  -1   6  35      111.68      109.88     26.92 o 
   0   6  35        2.86       19.17     32.77 o 
   1   6  35      113.74      152.11     46.99 o 
   2   6  35        3.76       22.88     34.01 o 
   3   6  35       27.67       63.69     40.19 o 
  -3   7  35       25.29      -33.39     33.39 o 
  -2   7  35        9.37       10.14     40.19 o 
  -1   7  35       30.32       47.16     37.27 o 
   0   7  35        0.04       -4.33     29.68 o 
   1   7  35       32.08       51.32     38.96 o 
   2   7  35        9.22       -8.66     30.92 o 
   3   7  35       26.77        9.89     35.86 o 
  -3   8  35       12.22       38.68     26.22 o 
  -2   8  35       40.48       96.60     30.99 o 
  -1   8  35        6.74        6.98     23.83 o 
   0   8  35        7.93      -27.83     31.54 o 
   1   8  35        7.39       12.37     37.10 o 
   2   8  35       40.34       38.34     40.81 o 
   3   8  35       12.98       98.93     44.52 o 
  -3   9  35       30.90       13.60     37.72 o 
  -2   9  35       12.58       80.38     40.19 o 
  -1   9  35       25.97       -5.57     28.44 o 
   0   9  35        0.47      -22.26     32.15 o 
   1   9  35       25.61       14.84     38.96 o 
   2   9  35       12.74       27.83     39.57 o 
   3   9  35       31.14       62.45     42.67 o 
  -2  10  35        3.65      -30.30     34.63 o 
   0  10  35        0.96       50.09     41.43 o 
   1  10  35       72.82      129.85     48.85 o 
   2  10  35        3.74      -22.26     34.63 o 
  -2  11  35       62.51       66.16     45.14 o 
   0  11  35        0.79       73.58     46.38 o 
   1  11  35        4.11       -5.57     36.48 o 
   2  11  35       62.48        0.62     40.19 o 
   0  12  35       17.54       87.80     46.38 o 
   1  12  35       10.90       22.88     40.19 o 
   0  13  35       11.09       43.90     39.57 o 
   1   0  36        4.20       16.08     29.68 o 
   2   0  36       29.18       -5.59     25.04 o 
   3   0  36       17.11        2.47     30.92 o 
   4   0  36       54.91      106.97     46.99 o 
  -4   1  36       42.56        6.80     37.72 o 
  -3   1  36        7.76       46.38     36.48 o 
  -2   1  36       16.80      -20.99     20.99 o 
  -1   1  36       74.49       80.33     47.30 o 
  -4   2  36       13.97       72.96     44.52 o 
  -3   2  36       37.83       58.12     35.25 o 
  -2   2  36       13.90       19.70     26.08 o 
  -1   2  36       48.11       56.99     25.73 o 
  -4   3  36        0.40      -23.50     32.77 o 
  -3   3  36        3.10       32.77     35.86 o 
  -2   3  36       35.76       55.62     26.23 o 
  -1   3  36       18.84        3.57     23.42 o 
   0   3  36        0.02        1.24     32.77 o 
   1   3  36       18.92        0.00     32.15 o 
  -4   4  36        0.80        8.04     41.43 o 
  -3   4  36       15.65       42.67     35.86 o 
  -2   4  36       29.43       69.87     35.86 o 
  -1   4  36      129.30      139.34     25.43 o 
   0   4  36      214.03      181.17     46.38 o 
   1   4  36      129.75      168.81     46.99 o 
   2   4  36       30.23       10.51     34.63 o 
  -3   5  36        2.59      -27.83     27.83 o 
  -2   5  36       15.26       65.36     28.20 o 
  -1   5  36      248.27      243.14     30.28 o 
   0   5  36        2.43      -10.51     30.92 o 
   1   5  36      248.78      254.14     51.32 o 
   2   5  36       15.41       51.32     34.01 o 
   3   5  36        2.62      -30.92     30.92 o 
  -3   6  36        6.80       16.70     37.72 o 
  -2   6  36       29.79       20.85     35.25 o 
  -1   6  36       13.44       44.27     20.44 o 
   0   6  36      226.42      334.52     60.60 o 
   1   6  36       13.32       -5.57     34.01 o 
   2   6  36       29.91       85.95     41.43 o 
   3   6  36        6.51      -14.84     32.15 o 
  -3   7  36       14.42      -12.37     37.72 o 
  -2   7  36       54.06      110.53     42.36 o 
  -1   7  36       11.36       43.47     26.14 o 
   0   7  36       17.25       30.92     38.34 o 
   1   7  36       11.27        0.62     36.48 o 
   2   7  36       56.26      100.17     46.38 o 
   3   7  36       14.11       21.02     38.34 o 
  -3   8  36       31.57      -14.22     33.39 o 
  -2   8  36        1.01       60.46     28.22 o 
  -1   8  36        0.87       16.99     25.31 o 
   0   8  36        7.12      -11.13     33.39 o 
   1   8  36        0.89       17.93     40.19 o 
   2   8  36        0.94      -19.79     34.63 o 
   3   8  36       31.98       51.32     42.05 o 
  -3   9  36       10.32        1.86     37.10 o 
  -2   9  36        8.21      -13.60     33.39 o 
   0   9  36       12.10      -25.97     31.54 o 
   1   9  36       10.05      -20.41     29.68 o 
   2   9  36        7.92      -25.35     34.63 o 
   3   9  36        9.95       17.31     40.81 o 
  -2  10  36        4.06       12.37     37.72 o 
   0  10  36        0.31       12.37     38.96 o 
   1  10  36       14.30       44.52     42.05 o 
   2  10  36        3.83       11.13     38.96 o 
  -2  11  36       65.48      133.56     53.80 o 
   0  11  36       80.10      138.51     50.70 o 
   1  11  36        4.41      -20.41     37.10 o 
   2  11  36       66.11       73.58     48.85 o 
   0  12  36        8.91       47.61     42.67 o 
   1  12  36       38.19       10.51     41.43 o 
   1   0  37       15.08        4.33     32.15 o 
   2   0  37       24.99       -5.29     66.47 o 
   3   0  37        8.69       65.54     40.19 o 
   4   0  37       52.20       82.24     44.52 o 
  -4   1  37        1.29      -22.88     35.86 o 
  -3   1  37       58.61       89.66     41.43 o 
  -2   1  37       10.08       14.58     32.77 o 
  -1   1  37        9.63       24.73     29.68 o 
  -4   2  37       47.07       82.86     45.76 o 
  -3   2  37       77.31       55.65     40.19 o 
  -2   2  37        8.79        7.08     25.40 o 
  -1   2  37       84.14       24.36     73.89 o 
  -3   3  37       21.54       27.21     34.63 o 
  -2   3  37      139.37      163.57     35.29 o 
  -1   3  37       80.90      109.18     30.46 o 
  -3   4  37        8.59       45.76     38.96 o 
  -2   4  37       73.83      113.28     31.79 o 
  -1   4  37       23.67       10.53     18.92 o 
   0   4  37       14.54       45.14     33.39 o 
   1   4  37       24.10       10.51     33.39 o 
   2   4  37       73.49       54.41     39.57 o 
  -3   5  37       20.79        3.09     35.86 o 
  -2   5  37       57.61       68.62     63.07 o 
  -1   5  37        9.18        2.25     39.57 o 
   0   5  37        1.35       10.51     35.25 o 
   1   5  37       10.12      -16.08     31.54 o 
   2   5  37       58.14      101.41     43.28 o 
   3   5  37       20.83      -11.75     34.63 o 
  -3   6  37       34.41        1.86     37.10 o 
  -2   6  37       44.37       36.41     49.16 o 
  -1   6  37       27.05       37.94     26.01 o 
   0   6  37       71.26       32.15     37.72 o 
   1   6  37       28.17       19.79     36.48 o 
   2   6  37       46.45       89.66     45.76 o 
   3   6  37       35.43       42.05     38.96 o 
  -3   7  37        7.62       65.54     43.28 o 
  -2   7  37        3.76       97.12     84.09 o 
  -1   7  37      100.54      145.93     47.61 o 
   0   7  37       55.87       46.38     36.48 o 
   1   7  37      101.15      100.79     43.90 o 
   2   7  37        3.63      -17.31     32.15 o 
   3   7  37        8.22       14.84     36.48 o 
  -3   8  37       30.74      -10.51     39.57 o 
  -2   8  37       35.99       12.37     34.63 o 
   0   8  37       47.13      110.06     46.38 o 
   1   8  37       38.93        4.33     36.48 o 
   2   8  37       36.54       76.67     43.28 o 
   3   8  37       31.60       37.10     43.90 o 
  -2   9  37        5.83      -29.68     34.01 o 
   0   9  37        9.80       11.75     38.96 o 
   1   9  37       19.77        9.28     36.48 o 
   2   9  37        5.95       -9.28     35.86 o 
  -2  10  37       11.58      -19.79     34.01 o 
   0  10  37       56.74       -0.62     36.48 o 
   1  10  37        0.37      -13.60     36.48 o 
   2  10  37       11.13       18.55     40.81 o 
   0  11  37        5.12       24.12     40.19 o 
   1  11  37       14.64      -21.02     36.48 o 
   0  12  37       13.52       56.27     43.28 o 
   1   0  38        0.00      -15.46     27.83 o 
   2   0  38        9.76       25.97     32.77 o 
   3   0  38        1.19       -4.33     33.39 o 
  -3   1  38        6.41        0.00     35.86 o 
  -2   1  38       20.76        1.67     64.31 o 
  -1   1  38       60.00       66.78     36.48 o 
  -3   2  38       32.44       38.96     37.72 o 
  -2   2  38       33.76       69.28     39.88 o 
  -1   2  38      115.29      112.07     33.09 o 
  -3   3  38       20.46      -12.99     32.77 o 
  -2   3  38       11.77        4.65     26.73 o 
  -1   3  38      122.79      146.55     45.76 o 
  -3   4  38       23.08       37.72     40.19 o 
  -2   4  38       11.24       69.27     35.25 o 
  -1   4  38       37.10       81.78     29.05 o 
   0   4  38       77.81      123.67     45.14 o 
   1   4  38       36.82       89.66     43.90 o 
   2   4  38       11.60       27.21     34.63 o 
  -3   5  38       46.43       43.90     40.19 o 
  -2   5  38        2.48       34.41     26.44 o 
  -1   5  38       16.79       26.31     25.14 o 
   0   5  38        0.91      -28.44     28.44 o 
   1   5  38       16.81      -16.70     32.15 o 
   2   5  38        2.87      -24.73     34.01 o 
   3   5  38       46.80       34.63     41.43 o 
  -3   6  38        6.23       24.12     37.10 o 
  -2   6  38       39.18       25.05     53.49 o 
   0   6  38        3.14      -29.06     29.06 o 
   1   6  38        1.20      -26.59     33.39 o 
   2   6  38       39.90       40.81     38.96 o 
   3   6  38        6.29      -32.15     35.25 o 
  -3   7  38        3.15      -23.50     38.34 o 
  -2   7  38       46.27        3.09     32.77 o 
   0   7  38        0.98       66.16     40.81 o 
   1   7  38       64.68       42.05     40.81 o 
   2   7  38       47.55      115.01     47.61 o 
   3   7  38        3.11        1.24     38.96 o 
  -2   8  38       14.62       45.76     38.34 o 
   0   8  38      249.68      281.34     62.45 o 
   1   8  38       12.01       64.93     43.28 o 
   2   8  38       14.94       41.43     38.96 o 
  -2   9  38       51.56      105.74     44.52 o 
   0   9  38       31.52       44.52     42.67 o 
   1   9  38       39.63       12.99     40.19 o 
   2   9  38       52.89        0.62     37.72 o 
   0  10  38        0.59        0.00     38.34 o 
   1  10  38       16.20       -5.57     37.72 o 
   0  11  38        2.13       60.60     42.05 o 
   1  11  38        1.77        0.00     38.34 o 
   2   0  39       29.43        7.42     34.01 o 
   3   0  39       53.09      162.62     48.85 o 
  -3   1  39       30.44       29.06     39.57 o 
  -2   1  39       13.10      -25.24     96.77 o 
   2   1  39       12.91       23.50     32.15 o 
   3   1  39       30.22       73.58     36.48 o 
  -3   2  39       29.09       36.48     39.57 o 
  -2   2  39       78.70      105.87     67.40 o 
  -3   3  39       37.17       68.64     43.28 o 
  -2   3  39       16.27       56.55     31.10 o 
  -3   4  39        0.25        9.89     37.72 o 
  -2   4  39       43.24       54.55     29.55 o 
   0   4  39      145.43      116.87     44.52 o 
   1   4  39       11.21       -5.57     33.39 o 
  -3   5  39       15.18       -2.47     37.10 o 
  -2   5  39       14.76      106.36     46.07 o 
   0   5  39        1.12       43.28     35.86 o 
   1   5  39       19.08       34.01     38.34 o 
   2   5  39       13.62       -2.47     34.01 o 
  -3   6  39        5.35      -12.99     37.10 o 
  -2   6  39       21.09       21.02     36.48 o 
   0   6  39       20.62      -11.13     34.01 o 
   1   6  39       22.76       46.38     40.19 o 
   2   6  39       22.19      -30.30     33.39 o 
   3   6  39        5.91      -34.01     34.63 o 
  -2   7  39        9.65       45.76     41.43 o 
   0   7  39       38.51      -11.13     38.96 o 
   1   7  39        3.67       64.93     42.05 o 
   2   7  39        9.63      -10.51     35.25 o 
  -2   8  39        1.15      -30.92     30.92 o 
   0   8  39        2.00        8.04     35.25 o 
   1   8  39       10.88        4.95     37.72 o 
   2   8  39        1.07      -19.79     35.86 o 
  -2   9  39        7.29       54.41     40.81 o 
   0   9  39       10.30      -22.26     35.86 o 
   1   9  39       30.49       22.26     40.81 o 
   2   9  39        6.89      -32.77     37.10 o 
   0  10  39        1.44       17.31     38.96 o 
   1  10  39       17.07      -35.25     35.25 o 
   2   0  40        5.01       -0.62     32.77 o 
   3   0  40        0.88      100.79     46.38 o 
  -3   1  40        2.02       21.02     34.63 o 
  -2   1  40       45.42      -38.96     38.96 o 
   2   1  40       44.24       52.56     37.72 o 
   3   1  40        2.04       62.45     39.57 o 
  -3   2  40       39.12      -30.92     30.92 o 
  -2   2  40        0.12      -24.81     24.81 o 
  -3   3  40       14.81        8.04     37.72 o 
  -2   3  40        7.42        0.34     27.92 o 
  -3   4  40        1.92      -23.50     36.48 o 
  -2   4  40       18.32       21.75     51.01 o 
   0   4  40       16.25       11.13     34.63 o 
   1   4  40       23.95       84.71     43.28 o 
  -3   5  40        0.82      -32.15     35.86 o 
  -2   5  40       15.16       42.05     39.57 o 
   0   5  40        6.45       18.55     37.10 o 
   1   5  40       65.84       50.70     43.28 o 
   2   5  40       15.38       34.63     40.19 o 
  -2   6  40       29.96       64.31     44.52 o 
   0   6  40      139.23       94.61     48.85 o 
   1   6  40       27.23       22.88     42.05 o 
   2   6  40       30.00       75.44     44.52 o 
  -2   7  40       51.73       60.60     43.90 o 
   0   7  40        0.01      -26.59     35.86 o 
   1   7  40       28.31       68.02     45.76 o 
   2   7  40       52.76       49.47     42.67 o 
  -2   8  40        0.32       19.17     40.81 o 
   0   8  40        1.25       29.06     41.43 o 
   1   8  40       10.17        6.18     40.19 o 
   2   8  40        0.30      -33.39     33.39 o 
   0   9  40        7.99      -22.26     35.25 o 
   1   9  40        0.03       -8.66     38.34 o 
   0  10  40        9.94       23.50     41.43 o 
   2   0  41        1.54        0.00     34.01 o 
   3   0  41        9.28       24.12     38.34 o 
  -3   1  41       42.85       26.59     38.34 o 
  -2   1  41       66.65       56.27     40.19 o 
   2   1  41       66.33       38.96     36.48 o 
   3   1  41       42.77      138.51     48.23 o 
  -3   2  41       12.57       33.39     42.05 o 
  -2   2  41        8.08      -19.22    102.33 o 
  -3   3  41       15.81        9.28     40.19 o 
  -2   3  41       89.40      108.21     45.76 o 
  -2   4  41       15.81       -1.86     37.10 o 
  -2   5  41       26.08       29.68     34.63 o 
   0   5  41        0.04       44.52     41.43 o 
   1   5  41        7.82        3.09     38.34 o 
   2   5  41       26.07      -32.15     32.15 o 
  -2   6  41       13.31       56.27     42.67 o 
   0   6  41       47.07       50.09     40.19 o 
   1   6  41       14.54       27.83     40.19 o 
   2   6  41       13.75       58.12     43.28 o 
  -2   7  41        1.52      -21.02     36.48 o 
   0   7  41       22.72       23.50     38.96 o 
   1   7  41       44.77       52.56     45.76 o 
   2   7  41        1.54       30.92     44.52 o 
   0   8  41        8.69       47.61     43.28 o 
   1   8  41       35.39      -19.79     35.25 o 
   0   9  41        0.69        6.80     40.19 o 
   1   9  41        1.06      -21.02     38.96 o 
   2   0  42        4.23      -15.46     33.39 o 
  -2   1  42        4.34       -4.33     33.39 o 
   2   1  42        3.72      -21.02     34.01 o 
  -2   2  42        6.17      -32.15     32.15 o 
  -2   3  42        0.05       -3.09     34.63 o 
  -2   4  42        6.42      -30.92     30.92 o 
  -2   5  42        8.69       -3.71     35.25 o 
   0   5  42        0.00       13.60     40.19 o 
   1   5  42        0.65      -22.88     34.63 o 
   0   6  42        0.30      123.67     44.52 o 
   1   6  42        2.83      -15.46     37.72 o 
   2   6  42        9.89      -12.99     40.81 o 
   0   7  42        0.67       93.99     46.99 o 
   1   7  42       49.62      121.81     51.32 o 
   0   8  42       88.89      144.07     51.32 o 
   1   8  42        4.99       38.34     44.52 o 
   0   6  43        8.94       17.31     39.57 o 
   1   6  43        3.03       -9.28     39.57 o 
   0   7  43       14.09       30.30     41.43 o 
   1   7  43       30.07      -31.54     31.54 o 
   0   6  44      205.42      218.89     59.98 o 
   1   6  44       18.94       -1.24     42.05 o 
                                                 
